# Supplementary material for: Enhancing Metabolic Engineering in Medicinal Plants Through Prime Editing
Source: Plant Biotechnol J. 2026 Jan 6;24(5):2858–60. doi: 10.1111/pbi.70532 (PMC13110134; doi:10.1111/pbi.70532)
Supplement: Supplementary file 1 — Appendix S1: pbi70532‐sup‐0001‐AppendixS1.xlsx.zip. [file PBI-24-2858-s001.zip]

Archive with 2 entries (2 files):
- Source data V12.xlsx
- __MACOSX/._Source data V12.xlsx
