# Supplementary material for: Enhancing Metabolic Engineering in Medicinal Plants Through Prime Editing
Source: Plant Biotechnol J. 2026 Jan 6;24(5):2858–60. doi: 10.1111/pbi.70532 (PMC13110134; doi:10.1111/pbi.70532)
Supplement: Supplementary file 1 — Appendix S1: pbi70532‐sup‐0001‐AppendixS1.xlsx.zip. [file PBI-24-2858-s001.zip › Source data V12.xlsx]

## Sheet: Figure 1f; Figure S2
Time	Standard	Wild type	#HM01-03	#HM01-07	#HM02-01	#HM02-03
0.00666667	-0.0128746	-0.832081	0.0653267	0.207901	-0.121117	0.128746
0.0133333	-0.0128746	-0.817776	0.0705719	0.230312	-0.117779	0.144482
0.02	-0.0100136	-0.801563	0.0758171	0.25177	-0.11301	0.15974
0.0266667	-0.00524521	-0.782013	0.0796318	0.270367	-0.109196	0.174999
0.0333333	0.000476837	-0.759602	0.0829697	0.287056	-0.105381	0.187874
0.04	0.00572205	-0.736713	0.0853539	0.301838	-0.101566	0.197887
0.0466667	0.00905991	-0.713825	0.0867844	0.313759	-0.0977516	0.20504
0.0533333	0.0119209	-0.692368	0.0858307	0.322342	-0.0948906	0.210762
0.06	0.0133514	-0.669956	0.0839233	0.327587	-0.0944138	0.212669
0.0666667	0.0143051	-0.645638	0.0801086	0.330448	-0.0944138	0.211716
0.0733333	0.0152588	-0.621319	0.0762939	0.330448	-0.0934601	0.209808
0.08	0.0152588	-0.597477	0.0720024	0.32568	-0.0915527	0.207901
0.0866667	0.0152588	-0.574112	0.067234	0.317574	-0.0905991	0.202656
0.0933333	0.0157356	-0.551224	0.0624657	0.306606	-0.0905991	0.19455
0.1	0.0166893	-0.530243	0.0576973	0.292778	-0.0896454	0.18692
0.106667	0.0181198	-0.512123	0.0529289	0.276566	-0.0863075	0.178814
0.113333	0.0200272	-0.494957	0.0472069	0.258446	-0.0844002	0.1688
0.12	0.023365	-0.478745	0.0400543	0.238895	-0.0844002	0.156879
0.126667	0.0281334	-0.463486	0.0319481	0.218391	-0.084877	0.144005
0.133333	0.0305176	-0.449657	0.0209808	0.19598	-0.0839233	0.13113
0.14	0.0314713	-0.43869	0.00762939	0.172615	-0.0829697	0.117302
0.146667	0.0309944	-0.430107	-0.00524521	0.146389	-0.0834465	0.10252
0.153333	0.0309944	-0.423908	-0.0162125	0.118256	-0.0839233	0.0882149
0.16	0.0290871	-0.419617	-0.0252724	0.0905991	-0.0834465	0.0748634
0.166667	0.0267029	-0.416756	-0.0338554	0.064373	-0.0824928	0.0624657
0.173333	0.0247955	-0.416756	-0.0405312	0.0391006	-0.0824928	0.0495911
0.18	0.0243187	-0.417233	-0.0448227	0.0123978	-0.0829697	0.0362396
0.186667	0.0247955	-0.417709	-0.0486374	-0.0138283	-0.0839233	0.023365
0.193333	0.0252724	-0.418663	-0.0543594	-0.0386238	-0.084877	0.0109673
0.2	0.0252724	-0.421524	-0.0605583	-0.0624657	-0.0853539	-0.000953674
0.206667	0.0243187	-0.427246	-0.0662804	-0.0872612	-0.084877	-0.0138283
0.213333	0.0238419	-0.43726	-0.0715256	-0.110626	-0.0853539	-0.0276566
0.22	0.0238419	-0.451088	-0.0786781	-0.13113	-0.0867844	-0.0414848
0.226667	0.0252724	-0.467777	-0.0867844	-0.152111	-0.0882149	-0.0562668
0.233333	0.0252724	-0.484467	-0.0953674	-0.174046	-0.0905991	-0.0720024
0.24	0.0257492	-0.50211	-0.104427	-0.19598	-0.0934601	-0.0858307
0.246667	0.0281334	-0.520229	-0.113487	-0.216007	-0.0963211	-0.0967979
0.253333	0.0309944	-0.536442	-0.12207	-0.235558	-0.0982285	-0.105858
0.26	0.0314713	-0.55027	-0.1297	-0.255108	-0.0987053	-0.113964
0.266667	0.0309944	-0.564575	-0.135899	-0.272751	-0.0972748	-0.122547
0.273333	0.0309944	-0.580788	-0.14019	-0.28801	-0.0939369	-0.130653
0.28	0.0324249	-0.598907	-0.143528	-0.301838	-0.0891685	-0.140667
0.286667	0.0343323	-0.618458	-0.146866	-0.316143	-0.0839233	-0.149727
0.293333	0.0357628	-0.638485	-0.150681	-0.329971	-0.079155	-0.157833
0.3	0.0386238	-0.658989	-0.154495	-0.342846	-0.0753403	-0.164509
0.306667	0.0419617	-0.680447	-0.157356	-0.354767	-0.0710487	-0.170708
0.313333	0.0448227	-0.700951	-0.160694	-0.365734	-0.067234	-0.174522
0.32	0.0452995	-0.720024	-0.162601	-0.375271	-0.0648499	-0.17643
0.326667	0.0452995	-0.73719	-0.162125	-0.383854	-0.0634193	-0.178814
0.333333	0.0457764	-0.754356	-0.159264	-0.391483	-0.0610352	-0.182152
0.34	0.04673	-0.771046	-0.15831	-0.397682	-0.0572205	-0.185966
0.346667	0.0481606	-0.787258	-0.160217	-0.401974	-0.0519753	-0.188351
0.353333	0.0500679	-0.80204	-0.164986	-0.405788	-0.0486374	-0.189781
0.36	0.0524521	-0.814915	-0.172138	-0.410557	-0.0452995	-0.191689
0.366667	0.0543594	-0.826359	-0.179768	-0.415802	-0.0429153	-0.195026
0.373333	0.0543594	-0.835896	-0.18692	-0.420094	-0.0405312	-0.197887
0.38	0.0534058	-0.844479	-0.191212	-0.424385	-0.0395775	-0.200748
0.386667	0.0519753	-0.852585	-0.192165	-0.429153	-0.0400543	-0.204086
0.393333	0.0510216	-0.862598	-0.191689	-0.434399	-0.0414848	-0.208378
0.4	0.0514984	-0.873566	-0.190258	-0.439644	-0.0424385	-0.212193
0.406667	0.0529289	-0.88501	-0.189304	-0.444889	-0.0414848	-0.2141
0.413333	0.0543594	-0.8955	-0.189304	-0.451565	-0.038147	-0.214577
0.42	0.0562668	-0.90456	-0.191212	-0.459671	-0.0329018	-0.214577
0.426667	0.0572205	-0.912666	-0.192642	-0.4673	-0.0271797	-0.213623
0.433333	0.0567436	-0.919342	-0.192642	-0.471592	-0.0224113	-0.212669
0.44	0.0557899	-0.923157	-0.191689	-0.473976	-0.0200272	-0.211239
0.446667	0.0553131	-0.926971	-0.191212	-0.47493	-0.0200272	-0.211239
0.453333	0.0557899	-0.93174	-0.191689	-0.475883	-0.0214577	-0.212193
0.46	0.0557899	-0.937939	-0.194073	-0.478268	-0.023365	-0.214577
0.466667	0.0557899	-0.943661	-0.197411	-0.483513	-0.0243187	-0.217438
0.473333	0.0567436	-0.949383	-0.201702	-0.490189	-0.0238419	-0.220776
0.48	0.0581741	-0.953674	-0.206947	-0.496864	-0.0209808	-0.22459
0.486667	0.0596046	-0.955582	-0.213146	-0.50211	-0.017643	-0.228405
0.493333	0.0605583	-0.955105	-0.219345	-0.505447	-0.0157356	-0.23222
0.5	0.061512	-0.954151	-0.223637	-0.506878	-0.0162125	-0.235081
0.506667	0.0638962	-0.954628	-0.226498	-0.507832	-0.0162125	-0.236988
0.513333	0.0667572	-0.956059	-0.228405	-0.509262	-0.0152588	-0.237942
0.52	0.0686646	-0.957489	-0.230789	-0.51403	-0.0128746	-0.238419
0.526667	0.0681877	-0.959873	-0.23222	-0.52166	-0.0100136	-0.237942
0.533333	0.0667572	-0.962257	-0.234127	-0.528812	-0.00619888	-0.237942
0.54	0.0653267	-0.965118	-0.236511	-0.534058	-0.00190735	-0.238419
0.546667	0.0634193	-0.967026	-0.239849	-0.538826	0.00143051	-0.238419
0.553333	0.0624657	-0.968456	-0.244141	-0.543118	0.00524521	-0.237942
0.56	0.0629425	-0.971317	-0.247955	-0.546932	0.00810623	-0.236988
0.566667	0.0653267	-0.976562	-0.25177	-0.550747	0.0119209	-0.237465
0.573333	0.0686646	-0.982285	-0.255585	-0.555992	0.0162125	-0.239849
0.58	0.0715256	-0.986099	-0.258446	-0.562668	0.0200272	-0.243664
0.586667	0.0743866	-0.98753	-0.26083	-0.570297	0.0224113	-0.247478
0.593333	0.0758171	-0.988007	-0.263691	-0.575542	0.0224113	-0.25034
0.6	0.0772476	-0.988483	-0.267506	-0.579357	0.0214577	-0.252724
0.606667	0.0786781	-0.98896	-0.271797	-0.582695	0.0214577	-0.254154
0.613333	0.0801086	-0.989437	-0.276089	-0.586987	0.0224113	-0.254154
0.62	0.0815392	-0.989914	-0.280857	-0.591278	0.0238419	-0.252724
0.626667	0.0824928	-0.991344	-0.286102	-0.59557	0.026226	-0.251293
0.633333	0.0829697	-0.992775	-0.291348	-0.599384	0.0281334	-0.251293
0.64	0.0829697	-0.993729	-0.295162	-0.603676	0.0290871	-0.252724
0.646667	0.0815392	-0.995636	-0.299454	-0.608444	0.0295639	-0.254631
0.653333	0.0815392	-0.998974	-0.303745	-0.610828	0.0300407	-0.256538
0.66	0.0824928	-1.00374	-0.30756	-0.611305	0.0319481	-0.258923
0.666667	0.0839233	-1.00899	-0.311375	-0.611305	0.0348091	-0.261307
0.673333	0.084877	-1.01233	-0.314713	-0.611305	0.0391006	-0.26226
0.68	0.0863075	-1.01471	-0.317574	-0.611305	0.0433922	-0.261307
0.686667	0.0882149	-1.01519	-0.31805	-0.611305	0.0481606	-0.259399
0.693333	0.0901222	-1.0128	-0.317097	-0.612259	0.0534058	-0.257969
0.7	0.0910759	-1.00946	-0.31662	-0.614166	0.0591278	-0.256538
0.706667	0.0925064	-1.00756	-0.319481	-0.61655	0.064373	-0.255108
0.713333	0.0948906	-1.00851	-0.324249	-0.619411	0.0691414	-0.255108
0.72	0.0967979	-1.01233	-0.328541	-0.623226	0.0743866	-0.255585
0.726667	0.0972748	-1.01662	-0.332355	-0.627041	0.0796318	-0.257015
0.733333	0.0977516	-1.02091	-0.33617	-0.630856	0.0829697	-0.257492
0.74	0.0977516	-1.02377	-0.339031	-0.635624	0.0863075	-0.256538
0.746667	0.0972748	-1.02615	-0.339985	-0.640392	0.0910759	-0.256062
0.753333	0.0967979	-1.02711	-0.339985	-0.64373	0.0972748	-0.256538
0.76	0.0963211	-1.02711	-0.339985	-0.646114	0.103951	-0.257492
0.766667	0.0977516	-1.02806	-0.341892	-0.648975	0.110626	-0.258446
0.773333	0.099659	-1.03092	-0.345707	-0.651836	0.117302	-0.258446
0.78	0.10252	-1.03474	-0.349522	-0.653267	0.122547	-0.258446
0.786667	0.105381	-1.03903	-0.352383	-0.65279	0.126839	-0.258923
0.793333	0.106335	-1.0438	-0.355721	-0.651836	0.130653	-0.259399
0.8	0.105858	-1.04904	-0.359535	-0.651836	0.134945	-0.260353
0.806667	0.103951	-1.05143	-0.36335	-0.650883	0.138283	-0.261307
0.813333	0.100136	-1.0519	-0.365257	-0.650883	0.141621	-0.263214
0.82	0.0967979	-1.0519	-0.365734	-0.652313	0.144005	-0.265598
0.826667	0.0944138	-1.05238	-0.366211	-0.656605	0.146866	-0.266552
0.833333	0.0944138	-1.05238	-0.366211	-0.661373	0.14925	-0.266552
0.84	0.0963211	-1.05286	-0.366688	-0.666142	0.151634	-0.265121
0.846667	0.100136	-1.05429	-0.367641	-0.671387	0.153542	-0.263691
0.853333	0.104904	-1.05858	-0.370026	-0.675678	0.154972	-0.26226
0.86	0.108242	-1.06239	-0.37241	-0.679016	0.155926	-0.261784
0.866667	0.109196	-1.06573	-0.374317	-0.680447	0.156879	-0.262737
0.873333	0.109673	-1.06907	-0.375271	-0.680923	0.15831	-0.263691
0.88	0.109196	-1.07288	-0.374317	-0.6814	0.161648	-0.264645
0.886667	0.107288	-1.07574	-0.372887	-0.681877	0.16737	-0.264645
0.893333	0.103951	-1.07718	-0.371456	-0.683308	0.174522	-0.263691
0.9	0.100613	-1.07861	-0.370979	-0.684261	0.183582	-0.261784
0.906667	0.099659	-1.08099	-0.37241	-0.685692	0.192642	-0.259876
0.913333	0.0987053	-1.08194	-0.375748	-0.688553	0.200272	-0.259876
0.92	0.0982285	-1.08051	-0.380039	-0.69046	0.205517	-0.260353
0.926667	0.0972748	-1.07813	-0.384808	-0.691414	0.207424	-0.260353
0.933333	0.0953674	-1.07718	-0.390053	-0.691414	0.208855	-0.259399
0.94	0.0929832	-1.0767	-0.394344	-0.691414	0.209808	-0.258923
0.946667	0.0886917	-1.07527	-0.397682	-0.692368	0.209808	-0.258446
0.953333	0.0853539	-1.07336	-0.398636	-0.693798	0.209808	-0.257015
0.96	0.0839233	-1.07288	-0.397682	-0.695705	0.210285	-0.256062
0.966667	0.0824928	-1.07241	-0.395298	-0.69809	0.211716	-0.255108
0.973333	0.0815392	-1.07002	-0.391483	-0.700474	0.215054	-0.254154
0.98	0.0824928	-1.06668	-0.387192	-0.701904	0.218868	-0.253201
0.986667	0.0844002	-1.06478	-0.384331	-0.703335	0.22459	-0.252247
0.993333	0.0863075	-1.06478	-0.384808	-0.704288	0.230789	-0.252247
1	0.0872612	-1.06573	-0.387669	-0.704288	0.236511	-0.253677
1.00667	0.0886917	-1.06859	-0.392437	-0.704288	0.241756	-0.256062
1.01333	0.0901222	-1.07193	-0.398159	-0.706196	0.245094	-0.258446
1.02	0.0929832	-1.07574	-0.402927	-0.708103	0.247002	-0.259399
1.02667	0.0953674	-1.07861	-0.404835	-0.709057	0.246048	-0.258923
1.03333	0.0967979	-1.07908	-0.404358	-0.709057	0.245571	-0.257969
1.04	0.0977516	-1.07765	-0.402927	-0.709534	0.247002	-0.255585
1.04667	0.0987053	-1.07622	-0.400543	-0.710011	0.25034	-0.252724
1.05333	0.100613	-1.07574	-0.397682	-0.709534	0.252724	-0.249863
1.06	0.101089	-1.0767	-0.394344	-0.707626	0.253677	-0.248432
1.06667	0.100613	-1.07813	-0.392437	-0.706196	0.255585	-0.246525
1.07333	0.100136	-1.07813	-0.391006	-0.705719	0.258446	-0.243664
1.08	0.0991821	-1.07813	-0.389099	-0.705719	0.26083	-0.240326
1.08667	0.0982285	-1.07765	-0.387669	-0.705719	0.263214	-0.238895
1.09333	0.0963211	-1.07765	-0.387669	-0.706196	0.267029	-0.237465
1.1	0.0934601	-1.07718	-0.388622	-0.708103	0.273228	-0.236511
1.10667	0.0896454	-1.07574	-0.390053	-0.709534	0.279903	-0.236034
1.11333	0.0863075	-1.07574	-0.391483	-0.710011	0.285149	-0.236034
1.12	0.0834465	-1.07765	-0.393391	-0.709534	0.288963	-0.235558
1.12667	0.0815392	-1.07908	-0.394821	-0.707626	0.290871	-0.232697
1.13333	0.0810623	-1.07908	-0.394821	-0.705719	0.292301	-0.229359
1.14	0.082016	-1.07908	-0.393391	-0.704288	0.292778	-0.226021
1.14667	0.0839233	-1.08004	-0.39196	-0.703335	0.293255	-0.224113
1.15333	0.0844002	-1.08051	-0.390053	-0.703812	0.295639	-0.222683
1.16	0.0844002	-1.08051	-0.389099	-0.705242	0.299454	-0.221729
1.16667	0.0834465	-1.08194	-0.388145	-0.70715	0.305653	-0.221252
1.17333	0.0810623	-1.08385	-0.387192	-0.708103	0.311375	-0.220776
1.18	0.079155	-1.08385	-0.386238	-0.70715	0.317097	-0.219822
1.18667	0.0777245	-1.0829	-0.386715	-0.705719	0.321865	-0.217915
1.19333	0.0762939	-1.08051	-0.388622	-0.703335	0.326157	-0.21553
1.2	0.0758171	-1.07813	-0.392437	-0.701427	0.329494	-0.213623
1.20667	0.0762939	-1.07431	-0.397205	-0.698566	0.332355	-0.213146
1.21333	0.0777245	-1.0705	-0.401497	-0.696659	0.335693	-0.2141
1.22	0.0777245	-1.06764	-0.405312	-0.694275	0.339985	-0.21553
1.22667	0.0782013	-1.06621	-0.406742	-0.693321	0.344753	-0.217438
1.23333	0.079155	-1.06621	-0.406265	-0.692368	0.349522	-0.219822
1.24	0.0801086	-1.06716	-0.403404	-0.691891	0.355244	-0.222206
1.24667	0.0805855	-1.06764	-0.400066	-0.691891	0.361443	-0.224113
1.25333	0.0810623	-1.06859	-0.397682	-0.692368	0.368118	-0.226498
1.26	0.0805855	-1.0705	-0.396252	-0.693798	0.374317	-0.227451
1.26667	0.079155	-1.07241	-0.396252	-0.695229	0.380039	-0.226021
1.27333	0.0767708	-1.07336	-0.396252	-0.695705	0.385761	-0.222683
1.28	0.0739098	-1.07384	-0.395298	-0.695229	0.391006	-0.216961
1.28667	0.0705719	-1.07431	-0.393867	-0.694275	0.395775	-0.210762
1.29333	0.0677109	-1.07527	-0.393391	-0.693798	0.399113	-0.20504
1.3	0.067234	-1.07479	-0.393867	-0.694275	0.402451	-0.202179
1.30667	0.0696182	-1.07288	-0.393867	-0.694752	0.406265	-0.203609
1.31333	0.0729561	-1.07145	-0.394821	-0.695229	0.411034	-0.207424
1.32	0.0758171	-1.07002	-0.396729	-0.695229	0.416756	-0.212669
1.32667	0.0786781	-1.06859	-0.39959	-0.695705	0.422478	-0.216007
1.33333	0.0805855	-1.06621	-0.402451	-0.695229	0.4282	-0.217438
1.34	0.082016	-1.06621	-0.402927	-0.694752	0.433445	-0.21553
1.34667	0.082016	-1.06859	-0.401974	-0.695229	0.43869	-0.212193
1.35333	0.082016	-1.07193	-0.400066	-0.696182	0.443935	-0.208855
1.36	0.082016	-1.07479	-0.397205	-0.696659	0.448704	-0.20647
1.36667	0.0824928	-1.0767	-0.394821	-0.695229	0.452995	-0.205517
1.37333	0.0834465	-1.07861	-0.393867	-0.692844	0.458241	-0.205994
1.38	0.0839233	-1.07956	-0.393391	-0.689983	0.462532	-0.208378
1.38667	0.0839233	-1.07908	-0.394344	-0.686646	0.466824	-0.209808
1.39333	0.0834465	-1.07622	-0.395298	-0.683308	0.470161	-0.208378
1.4	0.0834465	-1.07431	-0.396729	-0.680923	0.473499	-0.205994
1.40667	0.0853539	-1.07193	-0.397205	-0.680447	0.47636	-0.20504
1.41333	0.0872612	-1.06907	-0.395775	-0.680447	0.478268	-0.205994
1.42	0.0886917	-1.06573	-0.393391	-0.67997	0.481129	-0.205994
1.42667	0.0896454	-1.06287	-0.39196	-0.679016	0.484943	-0.205994
1.43333	0.0901222	-1.06239	-0.390053	-0.677586	0.489712	-0.206947
1.44	0.0886917	-1.06287	-0.387192	-0.675678	0.49448	-0.208378
1.44667	0.0858307	-1.06287	-0.384808	-0.673294	0.499249	-0.210285
1.45333	0.0839233	-1.06335	-0.383854	-0.67234	0.504494	-0.210762
1.46	0.0844002	-1.06382	-0.384331	-0.67091	0.510693	-0.211716
1.46667	0.0867844	-1.0643	-0.384331	-0.668049	0.516415	-0.212193
1.47333	0.0891685	-1.06239	-0.383854	-0.666142	0.520706	-0.211239
1.48	0.0910759	-1.06001	-0.383854	-0.664234	0.524044	-0.208855
1.48667	0.0925064	-1.05906	-0.382423	-0.663757	0.526905	-0.205517
1.49333	0.0929832	-1.06001	-0.380039	-0.664234	0.531673	-0.202656
1.5	0.0915527	-1.06096	-0.376701	-0.666142	0.537395	-0.199795
1.50667	0.0891685	-1.06192	-0.375271	-0.668049	0.543118	-0.197411
1.51333	0.087738	-1.06287	-0.374317	-0.669003	0.54884	-0.195503
1.52	0.087738	-1.06239	-0.374317	-0.669003	0.555992	-0.195026
1.52667	0.0901222	-1.06144	-0.375748	-0.667095	0.563145	-0.194073
1.53333	0.0920296	-1.05906	-0.377655	-0.664711	0.56982	-0.191212
1.54	0.0929832	-1.05572	-0.379086	-0.662327	0.575066	-0.187397
1.54667	0.0925064	-1.05238	-0.379086	-0.659943	0.578403	-0.184059
1.55333	0.0905991	-1.04904	-0.378609	-0.657558	0.580788	-0.182629
1.56	0.0891685	-1.04666	-0.377655	-0.656128	0.582218	-0.181198
1.56667	0.0882149	-1.0457	-0.375748	-0.655174	0.584602	-0.179768
1.57333	0.087738	-1.04618	-0.373363	-0.653744	0.587463	-0.178814
1.58	0.0886917	-1.04666	-0.370979	-0.653267	0.589848	-0.17786
1.58667	0.0905991	-1.04761	-0.369072	-0.652313	0.593185	-0.176907
1.59333	0.0929832	-1.04856	-0.366688	-0.650883	0.597	-0.175953
1.6	0.0948906	-1.04856	-0.363827	-0.647068	0.601292	-0.17643
1.60667	0.0958443	-1.04666	-0.360966	-0.6423	0.603676	-0.176907
1.61333	0.0958443	-1.04427	-0.358582	-0.636578	0.605583	-0.17643
1.62	0.0948906	-1.04332	-0.356674	-0.630856	0.607014	-0.174046
1.62667	0.0948906	-1.04094	-0.355244	-0.625134	0.608921	-0.171185
1.63333	0.0948906	-1.03807	-0.354767	-0.622272	0.611305	-0.16737
1.64	0.0944138	-1.03617	-0.354767	-0.622749	0.615597	-0.163078
1.64667	0.0934601	-1.03521	-0.35429	-0.625134	0.620842	-0.159264
1.65333	0.0915527	-1.03474	-0.352383	-0.627041	0.62561	-0.155926
1.66	0.0920296	-1.03283	-0.349045	-0.628948	0.631332	-0.154018
1.66667	0.0925064	-1.0314	-0.344753	-0.630379	0.638008	-0.152111
1.67333	0.0929832	-1.03092	-0.339985	-0.629425	0.645161	-0.151157
1.68	0.0929832	-1.03045	-0.336647	-0.625134	0.649929	-0.150204
1.68667	0.0939369	-1.02854	-0.335217	-0.620842	0.651836	-0.14782
1.69333	0.0953674	-1.02568	-0.33474	-0.61655	0.65279	-0.145912
1.7	0.0953674	-1.02329	-0.334263	-0.611305	0.652313	-0.144005
1.70667	0.0944138	-1.02043	-0.331879	-0.606537	0.65136	-0.143051
1.71333	0.0944138	-1.01709	-0.329018	-0.602722	0.650406	-0.141144
1.72	0.0953674	-1.01471	-0.324726	-0.599384	0.65136	-0.13876
1.72667	0.0967979	-1.01328	-0.319004	-0.596046	0.654221	-0.136852
1.73333	0.0977516	-1.0128	-0.313282	-0.591755	0.658035	-0.136375
1.74	0.0991821	-1.0128	-0.308037	-0.58794	0.66185	-0.137329
1.74667	0.100136	-1.0128	-0.304222	-0.584126	0.667572	-0.137806
1.75333	0.101089	-1.01328	-0.301361	-0.579834	0.674725	-0.136852
1.76	0.102997	-1.01185	-0.298023	-0.576019	0.681877	-0.134945
1.76667	0.104427	-1.00899	-0.296116	-0.573158	0.68903	-0.13113
1.77333	0.104904	-1.00565	-0.295162	-0.56982	0.696182	-0.125408
1.78	0.105858	-1.00231	-0.294685	-0.565529	0.703335	-0.119686
1.78667	0.107765	-0.998974	-0.293732	-0.561714	0.710487	-0.113964
1.79333	0.110149	-0.996113	-0.292301	-0.55933	0.716686	-0.110626
1.8	0.112057	-0.993729	-0.290871	-0.556946	0.721931	-0.107765
1.80667	0.113964	-0.991821	-0.288963	-0.554085	0.727654	-0.105381
1.81333	0.117779	-0.991344	-0.285625	-0.55027	0.732422	-0.102997
1.82	0.121117	-0.991344	-0.281811	-0.546932	0.736237	-0.100613
1.82667	0.123024	-0.991821	-0.278473	-0.542641	0.738144	-0.0987053
1.83333	0.123501	-0.990868	-0.275612	-0.537872	0.738621	-0.0977516
1.84	0.123978	-0.989437	-0.271797	-0.533581	0.738621	-0.0972748
1.84667	0.123978	-0.98753	-0.267506	-0.529766	0.739098	-0.0967979
1.85333	0.124454	-0.984669	-0.263214	-0.526905	0.740528	-0.0977516
1.86	0.124931	-0.980377	-0.258446	-0.524521	0.742912	-0.0967979
1.86667	0.126839	-0.976086	-0.253677	-0.523567	0.745296	-0.0944138
1.87333	0.1297	-0.972748	-0.248909	-0.522137	0.748158	-0.0891685
1.88	0.132084	-0.969887	-0.245571	-0.520229	0.751495	-0.0839233
1.88667	0.133991	-0.967979	-0.242233	-0.517368	0.754356	-0.079155
1.89333	0.135422	-0.966549	-0.238895	-0.51403	0.754833	-0.0743866
1.9	0.136852	-0.965595	-0.234604	-0.512123	0.75531	-0.0720024
1.90667	0.137329	-0.963688	-0.230789	-0.510693	0.75531	-0.0705719
1.91333	0.138283	-0.96035	-0.226498	-0.509739	0.754833	-0.0715256
1.92	0.139713	-0.956535	-0.221729	-0.507832	0.753403	-0.0705719
1.92667	0.142574	-0.951767	-0.217438	-0.506401	0.752926	-0.0677109
1.93333	0.144005	-0.945568	-0.213623	-0.504494	0.75531	-0.0638962
1.94	0.144482	-0.938416	-0.209332	-0.500679	0.757694	-0.058651
1.94667	0.145435	-0.934124	-0.205994	-0.495434	0.760078	-0.0524521
1.95333	0.146866	-0.932217	-0.203609	-0.490665	0.763416	-0.0448227
1.96	0.149727	-0.931263	-0.201225	-0.486851	0.766754	-0.0376701
1.96667	0.151634	-0.929832	-0.198364	-0.483036	0.770092	-0.0333786
1.97333	0.154018	-0.928402	-0.195503	-0.478268	0.772953	-0.0319481
1.98	0.157356	-0.927925	-0.192642	-0.473976	0.776768	-0.0300407
1.98667	0.161171	-0.926971	-0.189781	-0.469685	0.781536	-0.0271797
1.99333	0.163555	-0.924587	-0.18549	-0.466347	0.785351	-0.0238419
2	0.164509	-0.920296	-0.179768	-0.463009	0.787735	-0.020504
2.00667	0.164986	-0.916481	-0.174999	-0.459671	0.788689	-0.0171661
2.01333	0.166416	-0.913143	-0.170708	-0.456333	0.790596	-0.0133514
2.02	0.168324	-0.909805	-0.166893	-0.453472	0.792503	-0.0104904
2.02667	0.171185	-0.90456	-0.162601	-0.449181	0.793934	-0.00858307
2.03333	0.174522	-0.899315	-0.15831	-0.444412	0.796318	-0.00667572
2.04	0.178337	-0.895977	-0.154972	-0.439644	0.799179	-0.00429153
2.04667	0.183105	-0.894547	-0.150204	-0.436306	0.804424	-0.00143051
2.05333	0.188828	-0.893593	-0.144482	-0.432968	0.808716	0.00238419
2.06	0.193596	-0.892162	-0.13876	-0.429153	0.812054	0.00619888
2.06667	0.197887	-0.889778	-0.133991	-0.424862	0.814438	0.0104904
2.07333	0.203133	-0.886917	-0.128269	-0.421524	0.816822	0.0123978
2.08	0.207901	-0.884056	-0.121593	-0.417709	0.818253	0.014782
2.08667	0.211239	-0.879288	-0.116348	-0.412464	0.82016	0.017643
2.09333	0.213146	-0.873566	-0.112057	-0.406742	0.823498	0.0214577
2.1	0.215054	-0.86689	-0.108242	-0.401974	0.828266	0.0267029
2.10667	0.216484	-0.860691	-0.104427	-0.398159	0.832558	0.0319481
2.11333	0.217915	-0.855923	-0.100136	-0.393391	0.836849	0.038147
2.12	0.220299	-0.851631	-0.0958443	-0.389099	0.840664	0.0443459
2.12667	0.223637	-0.84734	-0.0929832	-0.385284	0.844002	0.0491142
2.13333	0.227928	-0.842571	-0.0925064	-0.382423	0.844479	0.0534058
2.14	0.231266	-0.837326	-0.0925064	-0.380039	0.844479	0.0572205
2.14667	0.234127	-0.833035	-0.0905991	-0.376225	0.844002	0.061512
2.15333	0.239372	-0.827789	-0.0872612	-0.370979	0.844002	0.0658035
2.16	0.244617	-0.822544	-0.0829697	-0.365734	0.844002	0.0710487
2.16667	0.249386	-0.817299	-0.0786781	-0.360489	0.843048	0.0767708
2.17333	0.254154	-0.812531	-0.0739098	-0.355244	0.841618	0.0829697
2.18	0.259876	-0.809193	-0.067234	-0.350475	0.840664	0.0891685
2.18667	0.266075	-0.805855	-0.061512	-0.345707	0.841141	0.0939369
2.19333	0.270367	-0.802994	-0.0576973	-0.341415	0.842094	0.0982285
2.2	0.274181	-0.800133	-0.0543594	-0.335217	0.844479	0.102043
2.20667	0.277519	-0.796318	-0.0500679	-0.327587	0.849247	0.107288
2.21333	0.280857	-0.79155	-0.0429153	-0.320435	0.855923	0.11301
2.22	0.282764	-0.786304	-0.0357628	-0.313282	0.864983	0.118732
2.22667	0.284195	-0.781059	-0.0290871	-0.305653	0.876427	0.124454
2.23333	0.286579	-0.77343	-0.0224113	-0.298023	0.890255	0.130653
2.24	0.289917	-0.763893	-0.014782	-0.290394	0.90313	0.137329
2.24667	0.294685	-0.75531	-0.00715256	-0.282764	0.914097	0.143528
2.25333	0.299931	-0.747204	0.000476837	-0.272751	0.922203	0.14782
2.26	0.305176	-0.740051	0.00905991	-0.26083	0.927925	0.152111
2.26667	0.311375	-0.732899	0.017643	-0.248909	0.929832	0.157833
2.27333	0.317574	-0.727177	0.026226	-0.238419	0.928879	0.164509
2.28	0.324249	-0.723362	0.0348091	-0.230312	0.925541	0.171661
2.28667	0.330448	-0.719547	0.0443459	-0.224113	0.920773	0.180244
2.29333	0.336647	-0.713348	0.0538826	-0.220299	0.916004	0.189304
2.3	0.343323	-0.704765	0.0634193	-0.218391	0.911713	0.199795
2.30667	0.350475	-0.694275	0.0720024	-0.216484	0.907421	0.209808
2.31333	0.356674	-0.682831	0.0796318	-0.212193	0.902653	0.219822
2.32	0.36335	-0.671387	0.0863075	-0.206947	0.899315	0.227928
2.32667	0.371456	-0.661373	0.0915527	-0.200748	0.899315	0.234604
2.33333	0.381947	-0.653267	0.0967979	-0.194073	0.900745	0.24271
2.34	0.393391	-0.646591	0.101566	-0.186443	0.903606	0.250816
2.34667	0.404835	-0.639915	0.107288	-0.176907	0.907421	0.259876
2.35333	0.416279	-0.631809	0.113487	-0.168324	0.91362	0.268936
2.36	0.426769	-0.622272	0.12064	-0.159264	0.920296	0.279427
2.36667	0.436306	-0.612259	0.129223	-0.14925	0.92411	0.292778
2.37333	0.444889	-0.602722	0.139236	-0.136375	0.925541	0.307083
2.38	0.453949	-0.594139	0.149727	-0.123978	0.925541	0.323772
2.38667	0.463486	-0.584126	0.162125	-0.11301	0.925541	0.342369
2.39333	0.473976	-0.573158	0.175953	-0.101566	0.925064	0.36478
2.4	0.486851	-0.559807	0.191689	-0.0882149	0.925541	0.390053
2.40667	0.501633	-0.541687	0.208855	-0.0720024	0.927448	0.418663
2.41333	0.516891	-0.515938	0.227928	-0.0534058	0.93174	0.452042
2.42	0.531197	-0.48399	0.25177	-0.0324249	0.936031	0.492573
2.42667	0.545979	-0.444889	0.279903	-0.00715256	0.937462	0.542164
2.43333	0.562668	-0.398636	0.313282	0.0214577	0.936985	0.602722
2.44	0.578403	-0.342369	0.350475	0.0543594	0.936508	0.677586
2.44667	0.593662	-0.273705	0.392437	0.0920296	0.937939	0.768661
2.45333	0.608444	-0.192642	0.440121	0.136375	0.939846	0.874519
2.46	0.624657	-0.0987053	0.49448	0.190735	0.943184	0.992775
2.46667	0.6423	0.00572205	0.557423	0.256538	0.949383	1.12152
2.47333	0.659943	0.120163	0.630856	0.33474	0.958443	1.2579
2.48	0.677586	0.24128	0.71764	0.425339	0.968456	1.39952
2.48667	0.695705	0.367165	0.819206	0.529766	0.978947	1.54448
2.49333	0.714302	0.494957	0.935078	0.648022	0.990868	1.68848
2.5	0.732422	0.621796	1.06335	0.778198	1.00756	1.8301
2.50667	0.750542	0.745296	1.20258	0.919342	1.02711	1.96695
2.51333	0.769138	0.863075	1.3504	1.06859	1.05	2.09713
2.52	0.789165	0.974178	1.50299	1.22166	1.0767	2.21729
2.52667	0.810146	1.0767	1.65558	1.37424	1.10865	2.32458
2.53333	0.83065	1.16825	1.80531	1.52206	1.14536	2.41804
2.54	0.853539	1.24836	1.94979	1.66321	1.18589	2.49672
2.54667	0.877857	1.31702	2.08569	1.79577	1.23167	2.56109
2.55333	0.905037	1.37377	2.21157	1.91689	1.28222	2.61021
2.56	0.934124	1.41716	2.32506	2.02608	1.33753	2.64359
2.56667	0.967503	1.44625	2.42662	2.12336	1.39475	2.66075
2.57333	1.00756	1.46246	2.51627	2.20919	1.45245	2.66409
2.58	1.05476	1.4677	2.59256	2.28119	1.50871	2.65741
2.58667	1.11008	1.46341	2.6536	2.33841	1.56307	2.64311
2.59333	1.17445	1.45197	2.70128	2.38037	1.61505	2.62117
2.6	1.24788	1.43337	2.738	2.40803	1.66416	2.59352
2.60667	1.33181	1.41001	2.76518	2.42519	1.71041	2.56395
2.61333	1.42574	1.3833	2.78234	2.43282	1.75333	2.53725
2.62	1.52779	1.35708	2.79236	2.43616	1.79482	2.51484
2.62667	1.63507	1.33324	2.79808	2.43521	1.83487	2.49863
2.63333	1.74427	1.31369	2.80333	2.43473	1.87397	2.49052
2.64	1.85537	1.30129	2.80762	2.43711	1.91116	2.49481
2.64667	1.96457	1.29747	2.81096	2.4457	1.94597	2.51102
2.65333	2.06995	1.3032	2.81572	2.46096	1.9784	2.53725
2.66	2.1677	1.31655	2.82526	2.48289	2.00939	2.57063
2.66667	2.25496	1.33514	2.83909	2.51245	2.03943	2.60973
2.67333	2.3303	1.35708	2.85578	2.55156	2.07043	2.65217
2.68	2.39086	1.37901	2.87294	2.59876	2.10333	2.69508
2.68667	2.43759	1.39856	2.88963	2.65074	2.14291	2.73514
2.69333	2.47049	1.41239	2.90489	2.70176	2.18821	2.76995
2.7	2.491	1.4205	2.91681	2.74944	2.2378	2.79856
2.70667	2.4991	1.42241	2.92158	2.79331	2.2893	2.81811
2.71333	2.49672	1.41859	2.92015	2.83241	2.34032	2.8286
2.72	2.48575	1.4081	2.91204	2.86388	2.38943	2.82955
2.72667	2.4662	1.39093	2.89822	2.88439	2.43092	2.82383
2.73333	2.43807	1.36852	2.87724	2.8944	2.46286	2.81096
2.74	2.40135	1.34277	2.84767	2.8944	2.48241	2.79045
2.74667	2.35796	1.31416	2.81096	2.88248	2.49147	2.76089
2.75333	2.31218	1.28317	2.76756	2.85816	2.49004	2.72369
2.76	2.26641	1.24979	2.71797	2.82001	2.48051	2.68126
2.76667	2.22158	1.21498	2.66361	2.76995	2.47002	2.63262
2.77333	2.18058	1.17922	2.60592	2.71082	2.46668	2.57969
2.78	2.14624	1.14202	2.54822	2.6474	2.47908	2.52676
2.78667	2.12049	1.10292	2.49147	2.58207	2.5115	2.47812
2.79333	2.1019	1.06478	2.43807	2.51722	2.56443	2.43473
2.8	2.09045	1.03092	2.38943	2.45476	2.63596	2.39754
2.80667	2.08807	1.00231	2.34747	2.39754	2.71511	2.36607
2.81333	2.09475	0.97847	2.31409	2.34604	2.78664	2.3427
2.82	2.11287	0.95892	2.29073	2.29979	2.8367	2.3284
2.82667	2.14386	0.944614	2.28024	2.25925	2.85578	2.32458
2.83333	2.18916	0.936985	2.28596	2.22921	2.84004	2.33459
2.84	2.24972	0.937462	2.31314	2.21491	2.79188	2.36464
2.84667	2.32363	0.950336	2.36702	2.22254	2.72083	2.42233
2.85333	2.41137	0.9799	2.45285	2.25782	2.64025	2.51484
2.86	2.51102	1.03235	2.57587	2.32601	2.56538	2.65074
2.86667	2.61927	1.11628	2.73991	2.43044	2.50816	2.84195
2.87333	2.72942	1.24645	2.94256	2.57206	2.48098	3.12042
2.88	2.83289	1.54257	3.18193	2.75183	2.4929	3.77369
2.88667	2.91824	2.70367	3.48568	2.98977	2.55156	6.18315
2.89333	2.97451	5.74827	4.09794	3.49331	2.66266	11.9228
2.9	2.99501	10.3364	5.26571	4.57859	2.82431	20.0949
2.90667	2.97689	14.6194	6.31714	5.70774	3.03602	27.6065
2.91333	2.87342	16.923	6.17027	5.78833	3.31783	31.9824
2.92	2.45094	17.3182	4.4055	4.24433	3.94821	33.3991
2.92667	1.36232	16.3531	1.90115	1.81293	5.52273	32.1894
2.93333	-0.441074	13.7286	-0.471115	-0.534058	7.66468	27.6413
2.94	-2.52438	9.83477	-2.59686	-2.6474	8.99696	20.7467
2.94667	-4.26054	6.36387	-3.98874	-4.13132	8.42047	14.4711
2.95333	-5.29861	4.82178	-3.85761	-4.19235	6.41489	11.1389
2.96	-5.49889	4.9386	-2.02513	-2.51055	4.07743	10.2386
2.96667	-4.73738	5.46217	0.469685	0.00762939	1.51062	10.0646
2.97333	-3.13139	5.68199	2.47526	2.13528	-0.945568	9.76467
2.98	-1.18828	5.54752	3.62444	3.39842	-2.18058	9.24778
2.98667	0.443459	5.21421	4.0946	3.93486	-1.35231	8.63552
2.99333	1.45531	4.83608	4.17662	4.04358	0.848293	8.05283
3	1.94502	4.49657	4.10557	3.97396	2.96926	7.55024
3.00667	2.14434	4.20189	4.01068	3.87001	4.2963	7.11966
3.01333	2.2254	3.94297	3.92246	3.77274	4.86231	6.74391
3.02	2.26307	3.71265	3.83902	3.685	4.93097	6.41203
3.02667	2.27976	3.50523	3.75748	3.60584	4.76027	6.11734
3.03333	2.28453	3.31783	3.67737	3.53146	4.53329	5.85508
3.04	2.28071	3.14856	3.60012	3.45802	4.32253	5.62048
3.04667	2.26831	2.99501	3.5243	3.38411	4.1337	5.40733
3.05333	2.24972	2.85578	3.44801	3.30973	3.96347	5.21564
3.06	2.22731	2.72799	3.37029	3.23725	3.81279	5.04398
3.06667	2.20203	2.61307	3.29351	3.16334	3.6788	4.89235
3.07333	2.17438	2.51055	3.21865	3.08657	3.55816	4.75645
3.08	2.14481	2.41947	3.14808	3.00932	3.44753	4.63295
3.08667	2.11287	2.33698	3.07989	2.93493	3.34692	4.52042
3.09333	2.07996	2.25973	3.01409	2.86531	3.25489	4.4179
3.1	2.04611	2.18868	2.95162	2.79856	3.17001	4.32301
3.10667	2.01225	2.12288	2.89392	2.73418	3.09277	4.23479
3.11333	1.97744	2.06137	2.841	2.67363	3.02267	4.15087
3.12	1.94311	1.99938	2.79188	2.61784	2.95782	4.06885
3.12667	1.91021	1.93262	2.74515	2.56634	2.89726	3.98207
3.13333	1.87826	1.84965	2.69985	2.51818	2.83957	3.87478
3.14	1.84774	1.72901	2.6536	2.47049	2.78425	3.72934
3.14667	1.8177	1.5583	2.60592	2.42329	2.7318	3.54385
3.15333	1.78814	1.34706	2.55346	2.37513	2.6803	3.3474
3.16	1.75667	1.1301	2.49386	2.32458	2.63023	3.1805
3.16667	1.72329	0.939846	2.41756	2.25973	2.5816	3.07703
3.17333	1.68848	0.800133	2.3036	2.16055	2.5363	3.05748
3.18	1.65224	0.731945	2.13528	2.00367	2.4929	3.13807
3.18667	1.61505	0.744343	1.91307	1.78528	2.44856	3.31402
3.19333	1.57738	0.824928	1.65987	1.52349	2.40278	3.55768
3.2	1.54018	0.9408	1.40285	1.24741	2.35844	3.8271
3.20667	1.50156	1.06382	1.1673	0.984192	2.31695	4.09794
3.21333	1.46103	1.18494	0.978947	0.760078	2.27642	4.37403
3.22	1.41907	1.31083	0.859261	0.599861	2.23589	4.67873
3.22667	1.37186	1.46055	0.811577	0.510693	2.1944	5.06353
3.23333	1.31416	1.67179	0.82159	0.477791	2.15244	5.64766
3.24	1.23644	2.04325	0.87595	0.480652	2.10905	6.73723
3.24667	1.13535	2.82049	0.980854	0.515938	2.0647	8.91352
3.25333	1.04761	4.4179	1.18017	0.614166	2.02084	12.7172
3.26	1.06049	7.12872	1.56546	0.842094	1.97887	17.9992
3.26667	1.2722	10.7241	2.23017	1.26266	1.93787	23.807
3.27333	1.75905	14.5116	3.15332	1.85394	1.89829	29.0065
3.28	2.5878	17.7832	4.17471	2.50101	1.85871	32.7783
3.28667	3.87144	20.04	5.09119	3.07465	1.81961	34.4357
3.29333	5.67627	20.823	5.75638	3.49617	1.7786	33.4077
3.3	7.77292	19.8245	6.07157	3.71122	1.73473	29.8924
3.30667	9.61971	17.3187	5.96762	3.67498	1.68943	25.0163
3.31333	10.7126	14.1191	5.48935	3.42083	1.64509	20.0534
3.32	10.9034	10.9987	4.81939	3.07369	1.59979	15.6975
3.32667	10.304	8.31842	4.16851	2.76089	1.5521	12.1517
3.33333	9.02367	6.17838	3.64685	2.52867	1.50108	9.4924
3.34	7.27272	4.62151	3.26443	2.36416	1.44958	7.68709
3.34667	5.49507	3.60632	2.9974	2.24733	1.39761	6.53648
3.35333	4.12989	2.98786	2.81429	2.16436	1.34468	5.79596
3.36	3.28588	2.61164	2.68412	2.10094	1.29175	5.29528
3.36667	2.76423	2.37226	2.58207	2.04706	1.24025	4.94051
3.37333	2.3694	2.21443	2.4972	1.99986	1.19257	4.68016
3.38	2.04563	2.10762	2.42758	1.95885	1.14775	4.48132
3.38667	1.80197	2.03276	2.37226	1.92451	1.10769	4.32205
3.39333	1.63937	1.97887	2.32983	1.89734	1.07288	4.18806
3.4	1.544	1.93691	2.29883	1.87778	1.0438	4.07171
3.40667	1.49632	1.90353	2.27737	1.86491	1.02043	3.96824
3.41333	1.48392	1.87826	2.26545	1.8568	1.00327	3.87621
3.42	1.49632	1.8611	2.26116	1.85299	0.994682	3.79229
3.42667	1.52445	1.85013	2.26116	1.85633	0.995636	3.71599
3.43333	1.56403	1.84345	2.26593	1.86634	1.0066	3.64637
3.44	1.61028	1.83916	2.27737	1.88255	1.02663	3.58534
3.44667	1.66225	1.83868	2.29406	1.90449	1.05667	3.53432
3.45333	1.71852	1.84155	2.31504	1.93119	1.09768	3.49092
3.46	1.77765	1.84679	2.33936	1.96362	1.14727	3.45373
3.46667	1.83773	1.8549	2.36845	2.00033	1.20401	3.42274
3.47333	1.89877	1.86777	2.40231	2.04134	1.26791	3.40033
3.48	1.96028	1.88589	2.43759	2.08616	1.33944	3.38459
3.48667	2.02131	1.9083	2.47335	2.13385	1.41764	3.37315
3.49333	2.07853	1.93453	2.5115	2.18248	1.50061	3.36552
3.5	2.13051	1.96218	2.55156	2.22969	1.58691	3.36123
3.50667	2.17772	1.98889	2.59352	2.27737	1.67561	3.36123
3.51333	2.22254	2.01559	2.63643	2.32601	1.7643	3.36647
3.52	2.26498	2.04277	2.67982	2.37465	1.85204	3.37601
3.52667	2.30408	2.07138	2.72369	2.42138	1.93882	3.38888
3.53333	2.33984	2.10047	2.76804	2.46572	2.0237	3.40414
3.54	2.37131	2.13003	2.81096	2.50864	2.1019	3.42131
3.54667	2.39849	2.15769	2.8491	2.54917	2.17295	3.43943
3.55333	2.41899	2.18344	2.88153	2.58541	2.23875	3.45659
3.56	2.43044	2.20728	2.90871	2.61497	2.30074	3.47281
3.56667	2.43187	2.22874	2.92969	2.63691	2.35796	3.48806
3.57333	2.42329	2.2459	2.94209	2.65265	2.40898	3.50094
3.58	2.40421	2.25925	2.94447	2.66123	2.45476	3.51143
3.58667	2.37608	2.26879	2.93589	2.66027	2.49672	3.51858
3.59333	2.33746	2.27451	2.91872	2.64931	2.53439	3.52287
3.6	2.28786	2.27308	2.89249	2.62737	2.56681	3.5224
3.60667	2.22635	2.26402	2.85482	2.59352	2.59495	3.51715
3.61333	2.15435	2.24638	2.80333	2.54583	2.62022	3.50666
3.62	2.07329	2.22015	2.73657	2.48384	2.64502	3.49045
3.62667	1.98269	2.18391	2.65455	2.40612	2.67076	3.46756
3.63333	1.88446	2.13814	2.55489	2.31123	2.69794	3.43752
3.64	1.78051	2.0833	2.43568	2.1987	2.72799	3.39842
3.64667	1.67274	2.01797	2.29788	2.06995	2.75803	3.34835
3.65333	1.56307	1.94025	2.14291	1.92642	2.78997	3.28493
3.66	1.45388	1.84774	1.97363	1.76668	2.82478	3.20435
3.66667	1.3485	1.73903	1.79052	1.58882	2.86436	3.10326
3.67333	1.24836	1.6098	1.59645	1.39475	2.90871	2.97356
3.68	1.15538	1.45531	1.39618	1.18971	2.95639	2.81
3.68667	1.07288	1.27268	1.19305	0.97847	3.01123	2.61021
3.69333	1.00231	1.06049	0.992775	0.766277	3.07512	2.3737
3.7	0.94223	0.82016	0.80061	0.562668	3.14903	2.10476
3.70667	0.890255	0.555992	0.622749	0.376225	3.23486	1.81103
3.71333	0.844955	0.277519	0.464439	0.211716	3.34358	1.50824
3.72	0.804901	-0.00476837	0.328541	0.0720024	3.50523	1.2126
3.72667	0.769138	-0.277519	0.218868	-0.0395775	3.77989	0.939369
3.73333	0.736713	-0.526905	0.137329	-0.123501	4.23813	0.703335
3.74	0.708103	-0.739098	0.0844002	-0.181675	4.90332	0.515461
3.74667	0.683784	-0.905514	0.0605583	-0.217915	5.68104	0.380039
3.75333	0.664234	-1.0252	0.061512	-0.235558	6.34527	0.294209
3.76	0.648975	-1.10006	0.0786781	-0.239849	6.63137	0.251293
3.76667	0.636101	-1.1363	0.103474	-0.235558	6.37197	0.245094
3.77333	0.624657	-1.14298	0.127792	-0.228882	5.5728	0.269413
3.78	0.615597	-1.13201	0.144482	-0.22459	4.38023	0.321388
3.78667	0.608921	-1.11055	0.14782	-0.225544	3.03793	0.395298
3.79333	0.604153	-1.08433	0.138283	-0.231266	1.84488	0.481606
3.8	0.600338	-1.05572	0.12064	-0.240326	1.05381	0.569344
3.80667	0.598431	-1.02615	0.0991821	-0.251293	0.750065	0.648499
3.81333	0.599384	-0.995636	0.0777245	-0.261784	0.828743	0.710011
3.82	0.601292	-0.963211	0.0581741	-0.270367	1.09816	0.745296
3.82667	0.603199	-0.930786	0.0443459	-0.274658	1.39618	0.751972
3.83333	0.604153	-0.898838	0.038147	-0.274181	1.62506	0.734806
3.84	0.607014	-0.870228	0.0405312	-0.268459	1.74904	0.702381
3.84667	0.612259	-0.844955	0.0495911	-0.256538	1.77383	0.66328
3.85333	0.619411	-0.82159	0.0667572	-0.238895	1.72472	0.625134
3.86	0.626087	-0.800133	0.0925064	-0.216961	1.62363	0.591755
3.86667	0.631809	-0.780106	0.125408	-0.190735	1.4863	0.566483
3.87333	0.638008	-0.759125	0.163078	-0.15974	1.33467	0.551701
3.88	0.644207	-0.734806	0.204563	-0.125408	1.19114	0.547886
3.88667	0.649929	-0.708103	0.248909	-0.0882149	1.07479	0.553608
3.89333	0.654697	-0.679016	0.294685	-0.0495911	0.993252	0.568867
3.9	0.658989	-0.648499	0.3438	-0.00715256	0.942707	0.590324
3.90667	0.664711	-0.617504	0.395298	0.0405312	0.916004	0.61655
3.91333	0.669479	-0.585556	0.449181	0.0934601	0.905037	0.647068
3.92	0.674725	-0.553608	0.505447	0.151634	0.905991	0.683308
3.92667	0.679493	-0.519276	0.566006	0.215054	0.919342	0.724316
3.93333	0.684738	-0.482082	0.631332	0.283718	0.946522	0.769138
3.94	0.688553	-0.442982	0.697136	0.35429	0.989914	0.817776
3.94667	0.690937	-0.403404	0.760078	0.422955	1.05238	0.872135
3.95333	0.692368	-0.361919	0.815392	0.484943	1.1344	0.931263
3.96	0.692844	-0.318527	0.862598	0.536442	1.22976	0.992298
3.96667	0.691414	-0.273228	0.899792	0.576496	1.32656	1.05381
3.97333	0.689507	-0.226498	0.926495	0.605106	1.41239	1.11246
3.98	0.688553	-0.17786	0.942707	0.62418	1.47772	1.16491
3.98667	0.68903	-0.128269	0.953197	0.638008	1.51777	1.20735
3.99333	0.69046	-0.0815392	0.962734	0.651836	1.53589	1.2393
4	0.690937	-0.0395775	0.974178	0.669479	1.53875	1.26219
4.00667	0.692368	-0.0038147	0.989437	0.694275	1.53494	1.27506
4.01333	0.693321	0.0252724	1.01042	0.727177	1.53208	1.28031
4.02	0.694275	0.0476837	1.04094	0.769138	1.53399	1.28126
4.02667	0.695229	0.064373	1.07956	0.820637	1.54066	1.28365
4.03333	0.697136	0.0786781	1.12534	0.881195	1.55067	1.29128
4.04	0.69809	0.0925064	1.17683	0.947952	1.55973	1.3051
4.04667	0.697613	0.106812	1.23215	1.01709	1.56784	1.32799
4.05333	0.696182	0.121593	1.28937	1.08719	1.57595	1.3628
4.06	0.696182	0.138283	1.34373	1.15395	1.58978	1.4081
4.06667	0.697613	0.15831	1.39236	1.21307	1.61457	1.46055
4.07333	0.69809	0.182152	1.43147	1.26028	1.65367	1.51682
4.08	0.698566	0.209808	1.45912	1.29414	1.71137	1.57213
4.08667	0.699997	0.238419	1.47438	1.31512	1.78862	1.62458
4.09333	0.702858	0.267029	1.47867	1.3237	1.88541	1.67131
4.1	0.703812	0.295162	1.47247	1.31989	1.99747	1.71137
4.10667	0.701427	0.319481	1.45769	1.30606	2.11716	1.74189
4.11333	0.699043	0.337601	1.43814	1.28365	2.23732	1.76001
4.12	0.698566	0.349045	1.41382	1.2536	2.34938	1.7643
4.12667	0.698566	0.355244	1.38378	1.21784	2.44617	1.75762
4.13333	0.697136	0.355721	1.34897	1.17683	2.52104	1.74236
4.14	0.695229	0.350475	1.31178	1.13392	2.56872	1.719
4.14667	0.694752	0.339031	1.27459	1.091	2.58636	1.68657
4.15333	0.694275	0.322819	1.23882	1.04809	2.57492	1.65129
4.16	0.692844	0.304222	1.20497	1.00565	2.53677	1.61695
4.16667	0.69046	0.283718	1.1735	0.965118	2.47622	1.58453
4.17333	0.68903	0.262737	1.14489	0.926495	2.39706	1.55067
4.18	0.68903	0.242233	1.11723	0.889301	2.30694	1.51634
4.18667	0.68903	0.222683	1.0891	0.853539	2.21205	1.48392
4.19333	0.689507	0.202656	1.05953	0.818729	2.11716	1.45149
4.2	0.689507	0.181198	1.03045	0.785828	2.02608	1.41859
4.20667	0.689983	0.15831	1.00183	0.754833	1.9393	1.38521
4.21333	0.689983	0.136375	0.975132	0.724792	1.85919	1.35231
4.22	0.689983	0.114918	0.949383	0.694275	1.78576	1.32132
4.22667	0.689507	0.0948906	0.925541	0.664711	1.71804	1.29318
4.23333	0.689507	0.0758171	0.90456	0.637531	1.65558	1.26839
4.24	0.689507	0.0596046	0.886917	0.613689	1.59979	1.24741
4.24667	0.69046	0.0457764	0.871658	0.592232	1.55067	1.22833
4.25333	0.692368	0.0333786	0.859261	0.573158	1.50824	1.21307
4.26	0.693321	0.0214577	0.849724	0.555515	1.47057	1.2002
4.26667	0.692844	0.0114441	0.841618	0.53978	1.43766	1.18828
4.27333	0.690937	0.00286102	0.833511	0.525951	1.40762	1.17636
4.28	0.68903	-0.00429153	0.824928	0.513077	1.38044	1.16539
4.28667	0.688076	-0.0109673	0.816345	0.500679	1.35565	1.15538
4.29333	0.687122	-0.0181198	0.808716	0.489235	1.33324	1.14632
4.3	0.687599	-0.0257492	0.802994	0.480652	1.31512	1.13916
4.30667	0.68903	-0.0343323	0.800133	0.473499	1.29938	1.13392
4.31333	0.694275	-0.0419617	0.801086	0.468254	1.28841	1.13153
4.32	0.699997	-0.0462532	0.806808	0.463486	1.28126	1.13106
4.32667	0.705242	-0.0481606	0.815868	0.461102	1.27888	1.13153
4.33333	0.709534	-0.0481606	0.827789	0.461578	1.28031	1.13392
4.34	0.713348	-0.0462532	0.840664	0.464439	1.28365	1.13869
4.34667	0.718117	-0.0414848	0.853539	0.469685	1.28984	1.14679
4.35333	0.721455	-0.0352859	0.866413	0.475407	1.2989	1.15728
4.36	0.724316	-0.0290871	0.878811	0.482082	1.30892	1.16873
4.36667	0.7267	-0.0238419	0.891685	0.489235	1.31845	1.18208
4.37333	0.730038	-0.0181198	0.904083	0.497341	1.32704	1.19543
4.38	0.735283	-0.0114441	0.918865	0.504971	1.33514	1.20878
4.38667	0.741482	-0.00524521	0.935555	0.51403	1.34182	1.21975
4.39333	0.747681	0.000953674	0.953674	0.524998	1.34563	1.22929
4.4	0.753403	0.00762939	0.971794	0.535965	1.34706	1.24025
4.40667	0.761032	0.0143051	0.989437	0.545979	1.34706	1.25313
4.41333	0.768185	0.0195503	1.00708	0.554085	1.34516	1.26743
4.42	0.773907	0.0228882	1.02282	0.562191	1.34039	1.28317
4.42667	0.779629	0.0252724	1.03617	0.571728	1.33467	1.30033
4.43333	0.786304	0.0267029	1.04713	0.580311	1.32847	1.3175
4.44	0.792503	0.0276566	1.05762	0.588417	1.32322	1.33467
4.44667	0.796318	0.0281334	1.06764	0.596046	1.32036	1.34897
4.45333	0.798225	0.0290871	1.07622	0.602722	1.31989	1.36185
4.46	0.799656	0.0319481	1.08194	0.608921	1.32179	1.37186
4.46667	0.801563	0.0352859	1.08576	0.612259	1.32608	1.38092
4.47333	0.802994	0.0391006	1.08814	0.613689	1.33276	1.38855
4.48	0.805378	0.0419617	1.08767	0.612259	1.33944	1.39427
4.48667	0.809669	0.0443459	1.0848	0.610828	1.34325	1.39761
4.49333	0.813961	0.0462532	1.08147	0.608921	1.34325	1.39904
4.5	0.816345	0.0481606	1.07813	0.607014	1.34134	1.39761
4.50667	0.817776	0.0495911	1.07479	0.604153	1.33657	1.39284
4.51333	0.819683	0.0500679	1.06955	0.600338	1.32895	1.38378
4.52	0.821114	0.0495911	1.06287	0.596523	1.31845	1.37377
4.52667	0.822067	0.0472069	1.05524	0.593662	1.30796	1.36375
4.53333	0.821114	0.043869	1.04666	0.591278	1.29747	1.35279
4.54	0.820637	0.0405312	1.03712	0.588417	1.28508	1.34277
4.54667	0.819206	0.0371933	1.02758	0.586033	1.27077	1.33324
4.55333	0.817299	0.0338554	1.019	0.585556	1.25504	1.32418
4.56	0.814915	0.0305176	1.01376	0.586987	1.23882	1.31464
4.56667	0.813007	0.0276566	1.01089	0.588417	1.22309	1.30558
4.57333	0.8111	0.0243187	1.00803	0.588894	1.20783	1.29795
4.58	0.809669	0.0209808	1.00565	0.589848	1.19543	1.2908
4.58667	0.808716	0.017643	1.00517	0.590801	1.18637	1.28365
4.59333	0.807762	0.0143051	1.00708	0.592232	1.1797	1.27649
4.6	0.805855	0.0123978	1.00946	0.594616	1.17588	1.26982
4.60667	0.804901	0.0109673	1.01233	0.597954	1.17445	1.26314
4.61333	0.804901	0.0100136	1.01662	0.603199	1.17683	1.25599
4.62	0.805855	0.00953674	1.02377	0.610828	1.18399	1.25027
4.62667	0.807285	0.0100136	1.03331	0.621319	1.19543	1.24598
4.63333	0.807762	0.0100136	1.04618	0.634193	1.21164	1.24359
4.64	0.807285	0.0100136	1.06192	0.649929	1.23453	1.24454
4.64667	0.806808	0.0123978	1.08194	0.666618	1.26362	1.24931
4.65333	0.806808	0.0166893	1.10483	0.685215	1.29938	1.25742
4.66	0.806332	0.0228882	1.13106	0.706673	1.34182	1.26791
4.66667	0.803947	0.0300407	1.15871	0.729561	1.39093	1.28126
4.67333	0.801563	0.0391006	1.18685	0.753403	1.44672	1.29843
4.68	0.799179	0.0481606	1.2145	0.778675	1.50871	1.31798
4.68667	0.796318	0.0567436	1.24168	0.805855	1.57452	1.33944
4.69333	0.792027	0.0667572	1.27029	0.834942	1.6427	1.3628
4.7	0.786781	0.0767708	1.30129	0.864029	1.71328	1.3895
4.70667	0.783443	0.0867844	1.33228	0.892162	1.78623	1.42002
4.71333	0.780582	0.0977516	1.36375	0.918388	1.85919	1.45149
4.72	0.779152	0.110149	1.39332	0.942707	1.93024	1.48344
4.72667	0.779152	0.126362	1.42097	0.964165	1.99604	1.51443
4.73333	0.778675	0.143051	1.44529	0.982285	2.05612	1.54638
4.74	0.776768	0.160694	1.46484	0.997543	2.10905	1.57928
4.74667	0.77343	0.178814	1.4801	1.00994	2.15387	1.61171
4.75333	0.769138	0.196934	1.49202	1.019	2.19059	1.64461
4.76	0.763893	0.2141	1.50347	1.02663	2.22015	1.67608
4.76667	0.758171	0.229836	1.51443	1.0314	2.24495	1.70517
4.77333	0.752926	0.244141	1.52349	1.03378	2.2645	1.73187
4.78	0.748634	0.256538	1.52826	1.03378	2.2788	1.75381
4.78667	0.74482	0.268459	1.53112	1.03283	2.28691	1.77288
4.79333	0.741005	0.280857	1.5316	1.03235	2.29073	1.79052
4.8	0.73719	0.293255	1.53017	1.03092	2.29073	1.80817
4.80667	0.732899	0.305176	1.5254	1.02806	2.285	1.82629
4.81333	0.72813	0.315189	1.51968	1.02329	2.27499	1.8425
4.82	0.723362	0.323772	1.51396	1.01757	2.26068	1.85728
4.82667	0.718594	0.331402	1.50824	1.00946	2.24352	1.87111
4.83333	0.714302	0.338554	1.50204	1.0004	2.22254	1.88446
4.84	0.710011	0.347137	1.49584	0.989914	2.19727	1.89686
4.84667	0.706673	0.356197	1.48916	0.9799	2.16866	1.90973
4.85333	0.703812	0.366211	1.48249	0.970364	2.13766	1.92356
4.86	0.702381	0.377178	1.47486	0.959873	2.10619	1.93882
4.86667	0.701427	0.389099	1.46627	0.948906	2.07376	1.95456
4.87333	0.700951	0.401974	1.45674	0.937939	2.04039	1.97029
4.88	0.700951	0.413418	1.44768	0.928402	2.00605	1.98555
4.88667	0.699997	0.423431	1.43862	0.919342	1.97172	2.00081
4.89333	0.69809	0.433445	1.43051	0.911236	1.93644	2.01654
4.9	0.696659	0.444412	1.42384	0.903606	1.89972	2.03037
4.90667	0.695229	0.454903	1.41859	0.895977	1.86157	2.04372
4.91333	0.692844	0.464916	1.41525	0.887871	1.82343	2.05517
4.92	0.688553	0.473976	1.41287	0.878811	1.78671	2.06566
4.92667	0.684261	0.48399	1.41096	0.868797	1.75095	2.07472
4.93333	0.680447	0.494957	1.40905	0.859261	1.71614	2.08187
4.94	0.676155	0.505924	1.40667	0.850677	1.68324	2.08855
4.94667	0.67234	0.515938	1.40333	0.843525	1.65176	2.09522
4.95333	0.671387	0.524998	1.39904	0.837326	1.62268	2.10142
4.96	0.672817	0.533581	1.3938	0.83065	1.59502	2.10762
4.96667	0.675678	0.540257	1.38855	0.823975	1.56975	2.11334
4.97333	0.678062	0.544548	1.38426	0.816822	1.54781	2.11859
4.98	0.678539	0.547409	1.3814	0.810146	1.52779	2.1224
4.98667	0.676632	0.549793	1.37901	0.802517	1.50919	2.12383
4.99333	0.670433	0.551701	1.37711	0.794888	1.49202	2.12288
5	0.662804	0.552654	1.37615	0.788689	1.47629	2.11906
5.00667	0.654697	0.552654	1.37663	0.783443	1.46294	2.11287
5.01333	0.647545	0.550747	1.37806	0.780106	1.45149	2.10476
5.02	0.641823	0.546455	1.37949	0.776291	1.44291	2.09618
5.02667	0.637054	0.539303	1.38092	0.77343	1.43766	2.08855
5.03333	0.63467	0.529289	1.38235	0.771523	1.43623	2.07996
5.04	0.633717	0.518799	1.38378	0.771046	1.43909	2.07138
5.04667	0.631809	0.508785	1.38426	0.770569	1.44577	2.0628
5.05333	0.628471	0.499249	1.38569	0.771046	1.45769	2.05374
5.06	0.622749	0.490665	1.3895	0.772953	1.47533	2.04515
5.06667	0.616074	0.483036	1.39666	0.777721	1.49918	2.03609
5.07333	0.607967	0.477791	1.40619	0.784874	1.53017	2.02751
5.08	0.599384	0.473976	1.41764	0.794888	1.56879	2.02084
5.08667	0.591278	0.471115	1.43051	0.808716	1.61457	2.01607
5.09333	0.584126	0.467777	1.44482	0.826359	1.66702	2.01368
5.1	0.57888	0.464439	1.46008	0.845909	1.72472	2.01368
5.10667	0.576019	0.462055	1.47915	0.866413	1.78766	2.0175
5.11333	0.576496	0.460148	1.50442	0.890255	1.85585	2.02465
5.12	0.577927	0.460625	1.53446	0.918865	1.92785	2.03466
5.12667	0.579357	0.463486	1.56927	0.952721	2.00272	2.04754
5.13333	0.582218	0.472069	1.60885	0.98896	2.08044	2.06518
5.14	0.586033	0.485897	1.65319	1.02901	2.15864	2.0895
5.14667	0.589371	0.50354	1.70183	1.07384	2.2378	2.12049
5.15333	0.591755	0.524998	1.75476	1.12391	2.31552	2.15721
5.16	0.594616	0.549316	1.81437	1.17731	2.39086	2.1987
5.16667	0.599384	0.577927	1.88112	1.2331	2.46191	2.24733
5.17333	0.605583	0.609875	1.95456	1.29223	2.5301	2.30169
5.18	0.612259	0.646114	2.03228	1.35565	2.59399	2.36034
5.18667	0.618458	0.687122	2.11334	1.42288	2.65121	2.42186
5.19333	0.625134	0.732899	2.19584	1.49155	2.70033	2.48766
5.2	0.63324	0.78249	2.27785	1.56164	2.74038	2.55919
5.20667	0.641823	0.831127	2.35987	1.63317	2.77138	2.63357
5.21333	0.650406	0.879765	2.44141	1.70565	2.79379	2.70891
5.22	0.660419	0.928402	2.52104	1.77765	2.80714	2.7833
5.22667	0.671387	0.975132	2.59638	1.8487	2.81191	2.85625
5.23333	0.680923	1.01852	2.66647	1.91832	2.81	2.92683
5.24	0.687599	1.05953	2.73037	1.98555	2.80428	2.99215
5.24667	0.694752	1.10006	2.78759	2.04706	2.7957	3.05271
5.25333	0.702381	1.13773	2.83909	2.10238	2.78473	3.10659
5.26	0.710011	1.17064	2.88486	2.15197	2.77328	3.15237
5.26667	0.717163	1.19925	2.92587	2.19679	2.76566	3.19004
5.27333	0.725746	1.22404	2.96307	2.2378	2.76375	3.2196
5.28	0.734806	1.24502	2.99788	2.27547	2.76852	3.24154
5.28667	0.742912	1.26219	3.02982	2.31171	2.78091	3.25727
5.29333	0.750542	1.27602	3.05986	2.3489	2.80142	3.27015
5.3	0.757694	1.28746	3.09038	2.38848	2.83003	3.28207
5.30667	0.764847	1.29652	3.12328	2.43139	2.86722	3.29542
5.31333	0.772953	1.3032	3.15905	2.47669	2.91204	3.3102
5.32	0.780582	1.30844	3.19815	2.52533	2.96497	3.32594
5.32667	0.787735	1.31226	3.24059	2.57874	3.02649	3.34263
5.33333	0.794411	1.31559	3.28779	2.63834	3.0961	3.36075
5.34	0.80061	1.32179	3.34024	2.70271	3.17335	3.38125
5.34667	0.806332	1.33133	3.39794	2.77138	3.25632	3.40509
5.35333	0.812054	1.34468	3.46231	2.84481	3.34311	3.43323
5.36	0.817299	1.36232	3.53479	2.92349	3.43084	3.46756
5.36667	0.82159	1.38474	3.61586	3.00741	3.52049	3.50952
5.37333	0.825882	1.41191	3.70693	3.09658	3.60918	3.55864
5.38	0.829697	1.44243	3.80659	3.19099	3.69501	3.613
5.38667	0.834465	1.47676	3.91436	3.29113	3.77321	3.67212
5.39333	0.83971	1.51348	4.02832	3.39699	3.83997	3.73697
5.4	0.845909	1.55163	4.14753	3.50666	3.89147	3.80802
5.40667	0.852108	1.59073	4.27008	3.61919	3.92532	3.88479
5.41333	0.856876	1.63221	4.39405	3.73268	3.94011	3.96585
5.42	0.860691	1.67561	4.51899	3.84569	3.93915	4.05073
5.42667	0.863552	1.71947	4.64344	3.95632	3.92675	4.13752
5.43333	0.866413	1.76477	4.76456	4.06313	3.90768	4.22573
5.44	0.86689	1.81103	4.88186	4.1647	3.88765	4.3149
5.44667	0.867367	1.85585	4.99392	4.25959	3.87192	4.40264
5.45333	0.869274	1.89781	5.10073	4.34875	3.86572	4.48847
5.46	0.871658	1.93739	5.20325	4.4322	3.87335	4.57144
5.46667	0.874043	1.97554	5.30195	4.5104	3.89671	4.6525
5.47333	0.874996	2.01035	5.39923	4.58622	3.93772	4.7307
5.48	0.876427	2.04277	5.49793	4.66013	3.99399	4.807
5.48667	0.878334	2.07376	5.60093	4.73547	4.06313	4.88234
5.49333	0.880241	2.10333	5.7106	4.81319	4.13609	4.95911
5.5	0.881672	2.13003	5.82838	4.89664	4.2057	5.0416
5.50667	0.884533	2.1553	5.95808	4.98772	4.26722	5.13077
5.51333	0.888348	2.18058	6.10161	5.08976	4.31633	5.229
5.52	0.891209	2.20871	6.26278	5.20515	4.35019	5.33867
5.52667	0.892639	2.24018	6.44445	5.33724	4.36783	5.46169
5.53333	0.893116	2.27737	6.64949	5.48649	4.37498	5.60141
5.54	0.892162	2.32077	6.88028	5.65434	4.37641	5.75876
5.54667	0.889301	2.37179	7.1373	5.8403	4.38261	5.93519
5.55333	0.885487	2.42996	7.42388	6.0463	4.40836	6.13308
5.56	0.882626	2.49672	7.7424	6.27279	4.47369	6.35338
5.56667	0.882149	2.57349	8.09574	6.52409	4.60243	6.598
5.57333	0.882626	2.66123	8.48913	6.80256	4.82464	6.86884
5.58	0.882626	2.76184	8.93164	7.11155	5.17654	7.17068
5.58667	0.883102	2.87628	9.43375	7.45535	5.70107	7.50923
5.59333	0.884533	3.00694	10.0045	7.84159	6.4435	7.89022
5.6	0.885487	3.15619	10.6549	8.27646	7.4482	8.32081
5.60667	0.88501	3.32546	11.3964	8.76904	8.75473	8.811
5.61333	0.882149	3.5181	12.2428	9.32932	10.3917	9.3708
5.62	0.879288	3.73697	13.2074	9.96971	12.3672	10.0098
5.62667	0.876904	3.98636	14.3027	10.7012	14.6666	10.7369
5.63333	0.875473	4.27055	15.5416	11.5347	17.2472	11.5628
5.64	0.87595	4.59337	16.9358	12.4788	20.0434	12.4969
5.64667	0.879288	4.96054	18.4941	13.5412	22.974	13.5489
5.65333	0.884533	5.37586	20.2208	14.7271	25.9471	14.7266
5.66	0.892639	5.84602	22.1148	16.0403	28.8687	16.036
5.66667	0.901222	6.37484	24.1733	17.4804	31.6515	17.4809
5.67333	0.910282	6.96421	26.3853	19.0434	34.2207	19.0611
5.68	0.919819	7.61795	28.7352	20.721	36.5171	20.7715
5.68667	0.93174	8.33607	31.1975	22.4972	38.496	22.6026
5.69333	0.945568	9.11665	33.7434	24.3511	40.1278	24.539
5.7	0.960827	9.95541	36.3336	26.257	41.3923	26.5622
5.70667	0.977516	10.8461	38.9209	28.1844	42.2783	28.646
5.71333	0.997066	11.7784	41.4524	30.097	42.789	30.7622
5.72	1.01948	12.742	43.8704	31.9519	42.9397	32.8794
5.72667	1.04523	13.7234	46.1173	33.7071	42.7527	34.9612
5.73333	1.07479	14.708	48.1343	35.3203	42.2573	36.9682
5.74	1.10817	15.6789	49.8638	36.7479	41.492	38.857
5.74667	1.14679	16.6183	51.2571	37.9496	40.5054	40.5884
5.75333	1.18971	17.5061	52.2771	38.8899	39.3476	42.1219
5.76	1.23692	18.3215	52.896	39.5451	38.0669	43.4194
5.76667	1.28889	19.0449	53.1006	39.8984	36.7122	44.4479
5.77333	1.34659	19.6586	52.8903	39.9456	35.3365	45.1832
5.78	1.41048	20.1483	52.2823	39.6934	33.9885	45.6123
5.78667	1.48201	20.504	51.3034	39.1603	32.7144	45.7296
5.79333	1.56403	20.7214	49.9902	38.3706	31.5571	45.5399
5.8	1.65844	20.7992	48.3847	37.3573	30.5552	45.0592
5.80667	1.76859	20.7424	46.535	36.1571	29.7461	44.3149
5.81333	1.89781	20.555	44.4903	34.8063	29.1586	43.3383
5.82	2.04849	20.2489	42.2974	33.3424	28.82	42.1653
5.82667	2.2254	19.8369	40.0023	31.8007	28.7528	40.8311
5.83333	2.43187	19.3362	37.6463	30.2153	28.9764	39.3734
5.84	2.66981	18.7654	35.2693	28.6145	29.5091	37.828
5.84667	2.94447	18.1422	32.9056	27.0243	30.3626	36.2277
5.85333	3.263	17.4856	30.582	25.465	31.5442	34.6026
5.86	3.63493	16.8142	28.3232	23.953	33.0553	32.9838
5.86667	4.0679	16.1438	26.1483	22.4986	34.8859	31.4026
5.87333	4.57239	15.4891	24.0741	21.1101	37.014	29.8896
5.88	5.16224	14.8664	22.1133	19.7949	39.3987	28.4748
5.88667	5.84841	14.2932	20.2751	18.558	41.9841	27.1864
5.89333	6.64282	13.7873	18.569	17.4031	44.6949	26.0515
5.9	7.55882	13.3667	17.0016	16.3312	47.4401	25.0974
5.90667	8.61216	13.0525	15.5778	15.3422	50.1113	24.3521
5.91333	9.81665	12.8655	14.2961	14.4348	52.5875	23.8404
5.92	11.1871	12.8226	13.1521	13.6056	54.7442	23.5868
5.92667	12.7373	12.9423	12.1403	12.8474	56.4628	23.6115
5.93333	14.4744	13.2422	11.2491	12.1531	57.632	23.932
5.94	16.4046	13.7401	10.469	11.517	58.1589	24.559
5.94667	18.527	14.4467	9.78899	10.9334	57.9777	25.4941
5.95333	20.8344	15.3675	9.2001	10.3979	57.0607	26.7277
5.96	23.3092	16.5048	8.69417	9.90772	55.4166	28.2407
5.96667	25.9209	17.8523	8.26073	9.46045	53.0901	30.004
5.97333	28.6293	19.3954	7.89356	9.05514	50.1642	31.9781
5.98	31.3792	21.1082	7.58648	8.68988	46.7553	34.1077
5.98667	34.1001	22.9554	7.33089	8.3642	43.0007	36.325
5.99333	36.7093	24.8947	7.11489	8.07619	39.0453	38.5513
6	39.113	26.8698	6.9294	7.82204	35.0318	40.6961
6.00667	41.214	28.8167	6.76489	7.59554	31.096	42.6598
6.01333	42.912	30.6616	6.61087	7.38955	27.3552	44.3382
6.02	44.1127	32.3286	6.45781	7.19595	23.8981	45.6319
6.02667	44.7359	33.7377	6.29568	7.00521	20.7849	46.4492
6.03333	44.7221	34.8134	6.11973	6.81019	18.0478	46.7167
6.04	44.0412	35.491	5.92756	6.60515	15.6941	46.3834
6.04667	42.697	35.717	5.71918	6.38676	13.7105	45.4321
6.05333	40.73	35.46	5.49555	6.15597	12.0668	43.8805
6.06	38.218	34.7109	5.26094	5.91373	10.7231	41.7819
6.06667	35.2669	33.4878	5.02014	5.66483	9.6364	39.2184
6.07333	32.0058	31.8346	4.78077	5.41258	8.76284	36.2992
6.08	28.574	29.8214	4.54712	5.16033	8.06379	33.1483
6.08667	25.1102	27.5331	4.32491	4.91333	7.50017	29.8972
6.09333	21.7428	25.0649	4.11892	4.67634	7.04098	26.669
6.1	18.5781	22.5172	3.93295	4.45557	6.66094	23.572
6.10667	15.697	19.9838	3.76892	4.25482	6.34146	20.6943
6.11333	13.1502	17.5486	3.62539	4.07553	6.07157	18.0974
6.12	10.9596	15.2769	3.50332	3.91817	5.84602	15.8153
6.12667	9.12189	13.216	3.40128	3.78227	5.66578	13.8559
6.13333	7.61509	11.3931	3.31545	3.66545	5.53036	12.2075
6.14	6.4044	9.81855	3.24297	3.5634	5.43928	10.8418
6.14667	5.44643	8.48722	3.18336	3.47328	5.38826	9.72414
6.15333	4.69637	7.38049	3.13568	3.39603	5.37205	8.81577
6.16	4.11224	6.47402	3.09801	3.33118	5.38349	8.08096
6.16667	3.65782	5.7373	3.0694	3.28016	5.41401	7.48491
6.17333	3.30114	5.14078	3.05128	3.24774	5.45835	7.00045
6.18	3.01981	4.65775	3.04556	3.23677	5.51224	6.60515
6.18667	2.79427	4.26722	3.05128	3.24631	5.5747	6.28138
6.19333	2.61068	3.94869	3.06606	3.27253	5.64671	6.0153
6.2	2.46096	3.68786	3.09038	3.31497	5.73015	5.79739
6.20667	2.33793	3.47662	3.12376	3.37267	5.82695	5.62
6.21333	2.23732	3.30734	3.16477	3.44133	5.9371	5.47743
6.22	2.1534	3.17335	3.21007	3.51572	6.05917	5.36299
6.22667	2.08426	3.06654	3.25966	3.59488	6.1903	5.27191
6.23333	2.03037	2.98214	3.31259	3.67832	6.32858	5.20039
6.24	1.98841	2.91729	3.36742	3.76272	6.4702	5.1465
6.24667	1.95789	2.86818	3.42274	3.84521	6.61564	5.10883
6.25333	1.94025	2.83098	3.47757	3.92342	6.77299	5.09024
6.26	1.93548	2.80476	3.53241	3.9978	6.96182	5.08976
6.26667	1.94216	2.7895	3.58772	4.07028	7.20692	5.10645
6.27333	1.95789	2.78378	3.6459	4.1399	7.53975	5.1403
6.28	1.98412	2.78711	3.71027	4.21143	7.99751	5.19276
6.28667	2.02179	2.79951	3.78466	4.2882	8.61311	5.26285
6.29333	2.07138	2.82145	3.87335	4.3788	9.40466	5.35011
6.3	2.13146	2.85339	3.98111	4.49038	10.3698	5.45788
6.30667	2.2049	2.8944	4.11272	4.63009	11.4851	5.59187
6.31333	2.29406	2.94733	4.27198	4.80747	12.7077	5.75686
6.32	2.4004	3.01552	4.46129	5.03016	13.9842	5.95474
6.32667	2.52295	3.10135	4.68016	5.30338	15.2593	6.1903
6.33333	2.66266	3.20625	4.92859	5.62716	16.4914	6.46639
6.34	2.82192	3.33118	5.20277	5.99718	17.6663	6.78492
6.34667	3.00217	3.47948	5.49793	6.40583	18.8026	7.14588
6.35333	3.20387	3.6521	5.80311	6.84404	19.949	7.54833
6.36	3.43037	3.85284	6.10685	7.29942	21.1806	7.99274
6.36667	3.69072	4.08363	6.40202	7.75576	22.5987	8.47721
6.37333	3.99303	4.34494	6.68097	8.20065	24.3211	8.99887
6.38	4.34399	4.63867	6.93989	8.62694	26.4754	9.55343
6.38667	4.75454	4.96578	7.17926	9.0313	29.192	10.1409
6.39333	5.23901	5.32532	7.40767	9.41372	32.5913	10.7636
6.4	5.81074	5.71728	7.63798	9.78231	36.7765	11.4298
6.40667	6.48499	6.14166	7.88307	10.1485	41.8124	12.1531
6.41333	7.27987	6.60515	8.15344	10.5262	47.7147	12.9533
6.42	8.22401	7.11393	8.46148	10.9239	54.4295	13.8569
6.42667	9.34792	7.67756	8.81481	11.344	61.8205	14.8978
6.43333	10.6878	8.30793	9.21822	11.7879	69.6697	16.1128
6.44	12.2852	9.0189	9.67312	12.248	77.6849	17.5452
6.44667	14.1892	9.82809	10.1781	12.7125	85.5169	19.2413
6.45333	16.4518	10.756	10.7279	13.166	92.7782	21.2517
6.46	19.1274	11.827	11.3149	13.5884	99.0748	23.6278
6.46667	22.2721	13.0711	11.9314	13.9623	104.045	26.4187
6.47333	25.9428	14.5216	12.5685	14.2665	107.393	29.6693
6.48	30.1895	16.2134	13.2165	14.4835	108.916	33.4144
6.48667	35.049	18.1823	13.8683	14.5993	108.516	37.6768
6.49333	40.535	20.4625	14.523	14.6041	106.21	42.4595
6.5	46.6342	23.0851	15.182	14.4992	102.134	47.7424
6.50667	53.2975	26.0692	15.8453	14.2965	96.5281	53.4725
6.51333	60.4291	29.4213	16.5095	14.0157	89.7007	59.5636
6.52	67.8854	33.1345	17.1676	13.6833	82.0012	65.8908
6.52667	75.4738	37.1809	17.8046	13.3238	73.7982	72.2899
6.53333	82.9544	41.5101	18.3954	12.9609	65.4483	78.5618
6.54	90.0497	46.0458	18.9042	12.6109	57.2681	84.4765
6.54667	96.4561	50.6859	19.2919	12.2819	49.5138	89.7861
6.55333	101.869	55.3026	19.5179	11.971	42.376	94.2411
6.56	106.001	59.7425	19.5456	11.6658	35.9797	97.6076
6.56667	108.607	63.8337	19.3458	11.3525	30.3893	99.6895
6.57333	109.512	67.3962	18.9013	11.014	25.6152	100.342
6.58	108.624	70.25	18.2128	10.6373	21.6241	99.4968
6.58667	105.95	72.2337	17.2968	10.2091	18.3525	97.1603
6.59333	101.595	73.2188	16.1872	9.72223	15.7213	93.42
6.6	95.7565	73.1211	14.9312	9.17721	13.6423	88.438
6.60667	88.7046	71.9109	13.5865	8.58307	12.0239	82.4361
6.61333	80.7652	69.6197	12.2142	7.95507	10.7732	75.6826
6.62	72.2904	66.3381	10.8724	7.31277	9.80711	68.4652
6.62667	63.6301	62.2096	9.61161	6.67858	9.05704	61.0719
6.63333	55.1081	57.4164	8.4691	6.07824	8.46577	53.7739
6.64	47.0009	52.1693	7.46918	5.53131	7.98655	46.8049
6.64667	39.5226	46.6881	6.62136	5.05114	7.58266	40.3481
6.65333	32.8188	41.1911	5.92232	4.6463	7.22837	34.5292
6.66	26.9675	35.8691	5.35917	4.31585	6.90937	29.4213
6.66667	21.9855	30.8805	4.91476	4.05312	6.61659	25.0454
6.67333	17.8409	26.341	4.5681	3.84569	6.34623	21.378
6.68	14.4653	22.325	4.29869	3.68309	6.10018	18.3654
6.68667	11.7698	18.8627	4.08697	3.55482	5.88655	15.9321
6.69333	9.65357	15.9445	3.91912	3.45135	5.71823	13.9961
6.7	8.01611	13.5355	3.78323	3.36552	5.60522	12.4717
6.70667	6.76298	11.5829	3.67069	3.29256	5.55897	11.2767
6.71333	5.81169	10.0265	3.57676	3.232	5.58853	10.3397
6.72	5.09119	8.79765	3.50046	3.18289	5.70202	9.60016
6.72667	4.54378	7.83157	3.44324	3.14522	5.90229	9.00841
6.73333	4.12416	7.07388	3.40462	3.12042	6.18696	8.52728
6.74	3.79515	6.47736	3.38602	3.11232	6.5484	8.12817
6.74667	3.52907	6.00147	3.38697	3.12614	6.97565	7.792
6.75333	3.30591	5.61428	3.40986	3.16668	7.45249	7.50637
6.76	3.11184	5.2948	3.45421	3.23582	7.96032	7.26175
6.76667	2.93779	5.02682	3.52097	3.33929	8.47912	7.05242
6.77333	2.77948	4.79841	3.61252	3.48043	8.99076	6.87408
6.78	2.63405	4.59957	3.73077	3.66259	9.48048	6.72388
6.78667	2.50006	4.42696	3.87955	3.88813	9.94158	6.60229
6.79333	2.37656	4.27866	4.06313	4.16136	10.3736	6.51121
6.8	2.26307	4.15373	4.28534	4.49038	10.7851	6.45399
6.80667	2.16103	4.05121	4.55236	4.87852	11.198	6.43301
6.81333	2.07281	3.97158	4.87137	5.33199	11.6482	6.45304
6.82	1.99795	3.91769	5.2495	5.85556	12.1789	6.51979
6.82667	1.93834	3.89099	5.69201	6.45876	12.8326	6.63996
6.83333	1.89352	3.89385	6.20556	7.14779	13.648	6.81973
6.84	1.86205	3.93057	6.79541	7.92837	14.6503	7.06434
6.84667	1.84107	4.00543	7.46679	8.80861	15.8391	7.37953
6.85333	1.82819	4.12416	8.22163	9.79614	17.1833	7.77054
6.86	1.82343	4.28963	9.06086	10.8948	18.6253	8.2407
6.86667	1.82295	4.50325	9.98402	12.1036	20.0891	8.79145
6.87333	1.82438	4.76837	10.9901	13.4149	21.4887	9.42183
6.88	1.82629	5.08738	12.0773	14.8158	22.7408	10.1285
6.88667	1.82581	5.46074	13.2413	16.2883	23.777	10.9062
6.89333	1.82199	5.88942	14.472	17.8118	24.5543	11.7488
6.9	1.81293	6.37484	15.758	19.3648	25.0592	12.6486
6.90667	1.80149	6.91652	17.0836	20.9289	25.3053	13.5951
6.91333	1.79005	7.51305	18.4255	22.4895	25.3291	14.5774
6.92	1.7786	8.1625	19.7501	24.0288	25.1775	15.5902
6.92667	1.76859	8.86059	21.0142	25.5198	24.9019	16.6278
6.93333	1.76191	9.60064	22.1658	26.9213	24.5552	17.6816
6.94	1.76191	10.375	23.1457	28.1744	24.1923	18.7383
6.94667	1.77479	11.1761	23.8967	29.2053	23.8819	19.7825
6.95333	1.80578	11.992	24.3702	29.9306	23.7164	20.7915
6.96	1.86205	12.8059	24.5409	30.2711	23.8228	21.7352
6.96667	1.9536	13.5961	24.4141	30.1638	24.3616	22.5825
6.97333	2.09236	14.3394	24.0312	29.5811	25.5146	23.3078
6.98	2.2893	15.0137	23.4675	28.5397	27.4611	23.8953
6.98667	2.55966	15.5983	22.8243	27.1049	30.3402	24.3516
6.99333	2.92921	16.0813	22.2158	25.3816	34.2131	24.7145
7	3.43275	16.4652	21.7528	23.5043	39.0329	25.0573
7.00667	4.11844	16.7713	21.5259	21.616	44.6277	25.4831
7.01333	5.0478	17.0426	21.5945	19.8469	50.6988	26.1183
7.02	6.29854	17.344	21.9779	18.2953	56.8399	27.1053
7.02667	7.96318	17.7598	22.6464	17.015	62.5734	28.5859
7.03333	10.1452	18.3883	23.5286	16.0174	67.4081	30.6821
7.04	12.9514	19.3362	24.5147	15.2736	70.9014	33.4811
7.04667	16.4814	20.7071	25.4731	14.7223	72.7248	37.0216
7.05333	20.813	22.594	26.2685	14.2879	72.7153	41.2836
7.06	25.9824	25.0621	26.7811	13.8969	70.9057	46.176
7.06667	31.9605	28.142	26.9256	13.4931	67.5287	51.5399
7.07333	38.6386	31.8208	26.6609	13.0434	62.9859	57.1523
7.08	45.8093	36.0336	25.9972	12.5427	57.7927	62.736
7.08667	53.165	40.6609	24.991	12.0149	52.5041	67.9722
7.09333	60.3094	45.5236	23.7379	11.5047	47.6384	72.5293
7.1	66.7877	50.3979	22.3522	11.0669	43.6125	76.0956
7.10667	72.1374	55.0241	20.9551	10.7579	40.6981	78.4073
7.11333	75.9397	59.1226	19.6624	10.6292	38.9972	79.2799
7.12	77.8756	62.4199	18.5776	10.7236	38.4507	78.6366
7.12667	77.7745	64.6768	17.7865	11.0784	38.8689	76.5247
7.13333	75.6454	65.7196	17.355	11.7249	39.9747	73.1153
7.14	71.6696	65.4588	17.3268	12.6896	41.4538	68.6812
7.14667	66.1712	63.9062	17.7298	13.9942	43.0007	63.5653
7.15333	59.576	61.1734	18.5742	15.656	44.3606	58.1441
7.16	52.3567	57.4627	19.8531	17.6835	45.3644	52.7844
7.16667	44.9719	53.0434	21.5392	20.0744	45.9442	47.8067
7.17333	37.8156	48.2221	23.5858	22.8071	46.1421	43.4585
7.18	31.1909	43.3044	25.9261	25.8403	46.1044	39.9041
7.18667	25.3024	38.5656	28.4753	29.1085	46.0744	37.2219
7.19333	20.2527	34.2307	31.1322	32.5222	46.3786	35.4118
7.2	16.0565	30.4604	33.7849	35.9678	47.4014	34.4086
7.20667	12.6629	27.3433	36.3202	39.3181	49.5601	34.1024
7.21333	9.98497	24.9028	38.6457	42.4457	53.2708	34.358
7.22	7.9155	23.1085	40.7066	45.238	58.9228	35.0318
7.22667	6.34289	21.8916	42.5029	47.6227	66.824	35.9883
7.23333	5.16224	21.1563	44.1031	49.5896	77.1513	37.1194
7.24	4.28247	20.7944	45.6572	51.2066	89.8967	38.3534
7.24667	3.62825	20.7019	47.3962	52.6304	104.821	39.67
7.25333	3.14093	20.7877	49.6225	54.1081	121.413	41.1043
7.26	2.77424	20.9808	52.6872	55.9688	138.885	42.757
7.26667	2.49386	21.2379	56.9634	58.6004	156.211	44.7879
7.27333	2.27356	21.5487	62.8123	62.4204	172.216	47.4057
7.28	2.0957	21.9412	70.5428	67.8358	185.698	50.859
7.28667	1.95026	22.4738	80.3728	75.2053	195.565	55.4099
7.29333	1.83105	23.2382	92.3829	84.7907	200.989	61.3093
7.3	1.73044	24.3473	106.472	96.7116	201.515	68.7571
7.30667	1.64366	25.9314	122.318	110.904	197.119	77.8718
7.31333	1.56784	28.1219	139.367	127.071	188.192	88.6612
7.32	1.50061	31.0411	156.839	144.666	175.473	100.985
7.32667	1.44053	34.7848	173.773	162.897	159.949	114.531
7.33333	1.38474	39.4073	189.096	180.763	142.722	128.805
7.34	1.33324	44.9018	201.726	197.14	124.876	143.151
7.34667	1.28555	51.1856	210.702	210.865	107.374	156.792
7.35333	1.24311	58.0893	215.297	220.877	90.9801	168.881
7.36	1.20544	65.3534	215.108	226.351	76.2386	178.589
7.36667	1.17254	72.6314	210.096	226.8	63.4584	185.2
7.37333	1.14346	79.5059	200.596	222.129	52.7406	188.19
7.38	1.11675	85.5269	187.284	212.636	44.0207	187.291
7.38667	1.09339	90.2534	171.078	198.99	37.1299	182.518
7.39333	1.07479	93.3022	153.029	182.144	31.8384	174.177
7.4	1.06001	94.3942	134.203	163.211	27.8964	162.821
7.40667	1.04761	93.3928	115.593	143.333	25.0592	149.185
7.41333	1.0376	90.3306	98.033	123.577	23.1133	134.106
7.42	1.03092	85.4058	82.1438	104.853	21.8854	118.43
7.42667	1.02663	78.9595	68.3231	87.8534	21.2479	102.943
7.43333	1.02377	71.4321	56.7641	73.03	21.1267	88.3069
7.44	1.02234	63.3111	47.4977	60.6022	21.5106	75.0175
7.44667	1.02329	55.079	40.4296	50.6067	22.4648	63.3984
7.45333	1.02472	47.1616	35.387	42.9463	24.137	53.6084
7.46	1.02711	39.8917	32.1665	37.4365	26.7525	45.6781
7.46667	1.02854	33.4969	30.571	33.8497	30.5924	39.5389
7.47333	1.02949	28.0995	30.4332	31.9595	35.9387	35.0609
7.48	1.02949	23.7327	31.6267	31.5681	43.0017	32.0888
7.48667	1.02997	20.3595	34.0743	32.5274	51.8255	30.4685
7.49333	1.03283	17.9005	37.7517	34.7424	62.1972	30.067
7.5	1.03712	16.2592	42.685	38.1722	73.5917	30.7751
7.50667	1.04427	15.3408	48.9302	42.8286	85.1836	32.5174
7.51333	1.05429	15.0595	56.5319	48.7618	95.9511	35.2554
7.52	1.06812	15.348	65.4731	56.0236	104.845	38.9819
7.52667	1.08433	16.1629	75.6159	64.6095	110.99	43.715
7.53333	1.1034	17.4851	86.6418	74.3947	113.871	49.4819
7.54	1.12534	19.3129	98.0115	85.0692	113.461	56.2892
7.54667	1.14822	21.6589	108.984	96.1041	110.237	64.085
7.55333	1.17064	24.5357	118.696	106.759	105.076	72.7067
7.56	1.19257	27.9393	126.309	116.162	99.0582	81.8434
7.56667	1.21498	31.8232	131.175	123.457	93.2307	91.0158
7.57333	1.23453	36.0713	132.977	127.975	88.3703	99.6065
7.58	1.24836	40.4849	131.833	129.391	84.8241	106.937
7.58667	1.25742	44.7826	128.288	127.812	82.4676	112.391
7.59333	1.26171	48.6302	123.209	123.773	80.7843	115.541
7.6	1.26028	51.6925	117.587	118.126	79.0491	116.261
7.60667	1.25074	53.6952	112.306	111.856	76.5476	114.77
7.61333	1.23453	54.4877	107.946	105.843	72.7768	111.609
7.62	1.21593	54.0829	104.656	100.673	67.564	107.517
7.62667	1.19591	52.66	102.149	96.5281	61.0814	103.263
7.63333	1.17636	50.5271	99.8149	93.183	53.7701	99.4568
7.64	1.15728	48.048	96.9191	90.1155	46.1941	96.406
7.64667	1.14059	45.5599	92.8216	86.6885	38.8961	94.0557
7.65333	1.12581	43.2963	87.1558	82.3517	32.2924	92.03
7.66	1.11246	41.3485	79.9141	76.7903	26.6242	89.7598
7.66667	1.10006	39.6595	71.4312	70.0054	21.9684	86.6632
7.67333	1.08957	38.064	62.2721	62.2859	18.2786	82.3178
7.68	1.07956	36.3545	53.0834	54.1162	15.4319	76.5724
7.68667	1.06955	34.3523	44.4517	46.0358	13.2766	69.581
7.69333	1.05858	31.9657	36.7999	38.5246	11.6615	61.7418
7.7	1.04666	29.2063	30.3488	31.9176	10.4561	53.5879
7.70667	1.03378	26.1827	25.1379	26.3777	9.55582	45.6605
7.71333	1.02043	23.0651	21.0752	21.9159	8.88062	38.4002
7.72	1.0066	20.0424	17.9954	18.4369	8.37517	32.0897
7.72667	0.992298	17.2734	15.7027	15.789	8.00276	26.8435
7.73333	0.977993	14.8625	14.01	13.8044	7.73859	22.6431
7.74	0.963211	12.8517	12.7544	12.3229	7.56502	19.3787
7.74667	0.947475	11.23	11.8098	11.209	7.46441	16.8958
7.75333	0.930786	9.9535	11.0831	10.3602	7.42435	15.0323
7.76	0.913143	8.95977	10.5095	9.70268	7.43532	13.639
7.76667	0.895977	8.18157	10.046	9.18579	7.4892	12.5952
7.77333	0.881195	7.56025	9.66549	8.77762	7.586	11.8055
7.78	0.870705	7.0529	9.35268	8.45718	7.73144	11.2
7.78667	0.865459	6.62899	9.09662	8.21066	7.93934	10.7293
7.79333	0.86689	6.26993	8.89015	8.02851	8.21972	10.3579
7.8	0.876904	5.96476	8.72421	7.90453	8.57544	10.0646
7.80667	0.897408	5.70869	8.59594	7.833	8.99649	9.83429
7.81333	0.93174	5.5027	8.50868	7.81345	9.45902	9.65595
7.82	0.982761	5.34678	8.4691	7.84922	9.92537	9.52101
7.82667	1.05476	5.23853	8.48532	7.95174	10.3464	9.4285
7.83333	1.15108	5.17654	8.56447	8.13055	10.6759	9.38082
7.84	1.27411	5.16033	8.70657	8.389	10.8767	9.38177
7.84667	1.42336	5.19037	8.90303	8.72231	10.9277	9.43804
7.85333	1.59693	5.27	9.13525	9.11427	10.8237	9.55534
7.86	1.78766	5.40209	9.37462	9.53531	10.5758	9.73845
7.86667	1.98698	5.58853	9.58681	9.94301	10.2129	9.97972
7.87333	2.18201	5.82743	9.73749	10.294	9.77087	10.2649
7.88	2.35844	6.10971	9.80091	10.5486	9.2907	10.5686
7.88667	2.50196	6.42204	9.76562	10.6792	8.81052	10.8585
7.89333	2.60115	6.74295	9.63163	10.6692	8.36802	11.096
7.9	2.64788	7.04622	9.41133	10.5224	7.99417	11.2486
7.90667	2.63882	7.30276	9.12714	10.2601	7.70998	11.2906
7.91333	2.57635	7.4873	8.80909	9.91535	7.52735	11.21
7.92	2.46811	7.58219	8.48961	9.52435	7.4501	11.0106
7.92667	2.32506	7.58028	8.19778	9.12619	7.4749	10.7088
7.93333	2.1596	7.48444	7.95794	8.75711	7.59125	10.3307
7.94	1.9865	7.30801	7.78913	8.44812	7.78103	9.90677
7.94667	1.81627	7.07388	7.70807	8.2202	8.02755	9.47046
7.95333	1.65796	6.81162	7.72524	8.09002	8.31652	9.05275
7.96	1.51587	6.54745	7.84588	8.06713	8.636	8.67939
7.96667	1.39189	6.30379	8.06904	8.15678	8.97884	8.36849
7.97333	1.28698	6.09922	8.39233	8.36039	9.34553	8.13293
7.98	1.19877	5.94759	8.81147	8.6751	9.74178	7.98035
7.98667	1.12581	5.85413	9.32026	9.09424	10.1714	7.91168
7.99333	1.06478	5.81694	9.90915	9.60779	10.6311	7.92408
8	1.01614	5.83076	10.5677	10.2038	11.1036	8.01277
8.00667	0.977516	5.88846	11.2839	10.8695	11.56	8.17299
8.01333	0.946522	5.9824	12.044	11.5871	11.9624	8.40473
8.02	0.922203	6.10399	12.8284	12.3391	12.2695	8.71134
8.02667	0.90313	6.24609	13.6089	13.1021	12.4564	9.09805
8.03333	0.889301	6.40583	14.3461	13.8483	12.5299	9.57155
8.04	0.880241	6.5856	14.9932	14.5407	12.5556	10.1347
8.04667	0.877857	6.78921	15.4991	15.1358	12.6877	10.7794
8.05333	0.885487	7.02286	15.8248	15.5892	13.2136	11.4837
8.06	0.905991	7.28893	15.9564	15.8706	14.6046	12.2066
8.06667	0.942707	7.58791	15.9287	15.9788	17.5605	12.8942
8.07333	0.998497	7.90787	15.8491	15.9593	23.0198	13.4902
8.08	1.07479	8.22973	15.9307	15.9335	32.0873	13.9513
8.08667	1.17159	8.52442	16.5286	16.1347	45.8527	14.266
8.09333	1.28651	8.76188	18.1794	16.9511	65.1073	14.4806
8.1	1.4143	8.92448	21.6265	18.9652	90.0483	14.7314
8.10667	1.54495	9.02128	27.8096	22.9759	120.062	15.2788
8.11333	1.66655	9.10616	37.7898	29.973	153.678	16.5434
8.12	1.76716	9.30023	52.6018	41.0385	188.694	19.1336
8.12667	1.83678	9.81712	73.0338	57.1594	222.491	23.8552
8.13333	1.86729	10.9873	99.3714	78.9757	252.446	31.6634
8.14	1.85633	13.2666	131.176	106.518	276.321	43.5452
8.14667	1.80769	17.221	167.176	138.999	292.545	60.3447
8.15333	1.72997	23.4733	205.317	174.762	300.321	82.5286
8.16	1.63412	32.5966	242.97	211.422	299.638	109.957
8.16667	1.53112	44.9638	277.244	246.191	291.183	141.728
8.17333	1.43099	60.5903	305.394	276.292	276.195	176.151
8.18	1.34134	79.0119	325.229	299.383	256.278	210.897
8.18667	1.26696	99.2656	335.414	313.925	233.222	243.268
8.19333	1.20783	119.956	335.642	319.392	208.833	270.568
8.2	1.16301	139.438	326.606	316.278	184.745	290.529
8.20667	1.1282	156.062	309.86	305.912	162.25	301.647
8.21333	1.09863	168.451	287.544	290.155	142.178	303.405
8.22	1.07002	175.716	262.027	271.074	124.879	296.297
8.22667	1.03998	177.564	235.546	250.62	110.286	281.705
8.23333	1.00803	174.299	209.931	230.368	98.0277	261.636
8.24	0.973225	166.736	186.472	211.37	87.5716	238.365
8.24667	0.937462	156.027	165.874	194.152	78.3772	214.071
8.25333	0.902653	143.441	148.325	178.809	70.0169	190.561
8.26	0.871658	130.169	133.619	165.141	62.2449	169.106
8.26667	0.845909	117.18	121.311	152.794	54.9922	150.395
8.27333	0.826836	105.143	110.854	141.371	48.3208	134.602
8.28	0.813484	94.4104	101.692	130.521	42.3532	121.511
8.28667	0.806332	85.0601	93.3223	119.977	37.2076	110.677
8.29333	0.804901	76.9758	85.3486	109.562	32.9542	101.552
8.3	0.810146	69.9449	77.5204	99.1945	29.5897	93.5864
8.30667	0.821114	63.7283	69.7408	88.8891	27.0391	86.3013
8.31333	0.835896	58.1093	62.0499	78.7559	25.1789	79.3276
8.32	0.854492	52.9151	54.5897	68.9816	23.8633	72.4354
8.32667	0.876427	48.027	47.5583	59.7906	22.953	65.5403
8.33333	0.90313	43.3788	41.1596	51.4069	22.3317	58.6867
8.34	0.932217	38.9509	35.5711	44.0173	21.9102	52.0139
8.34667	0.962257	34.7581	30.9148	37.7455	21.6284	45.7077
8.35333	0.992298	30.8452	27.2508	32.65	21.4477	39.957
8.36	1.02043	27.2737	24.5848	28.7242	21.3404	34.9231
8.36667	1.0457	24.1098	22.8806	25.9051	21.2784	30.7136
8.37333	1.06478	21.4128	22.0699	24.0889	21.2235	27.3795
8.38	1.0767	19.2251	22.0485	23.1457	21.1372	24.9243
8.38667	1.08147	17.5691	22.6741	22.9268	20.9942	23.3154
8.39333	1.08004	16.4452	23.7651	23.2582	20.7958	22.4886
8.4	1.07384	15.8339	25.1126	23.942	20.5855	22.3465
8.40667	1.06478	15.6994	26.4931	24.7769	20.4525	22.7585
8.41333	1.05524	15.9898	27.698	25.5771	20.5288	23.5624
8.42	1.04666	16.6373	28.5645	26.195	20.9723	24.5724
8.42667	1.03951	17.5543	29.0046	26.5412	21.935	25.5961
8.43333	1.03521	18.64	29.0217	26.5999	23.5276	26.4568
8.44	1.03474	19.7849	28.708	26.4359	25.7783	27.0214
8.44667	1.03807	20.8759	28.2283	26.186	28.604	27.2255
8.45333	1.04284	21.8096	27.7872	26.0396	31.8017	27.0796
8.46	1.04809	22.5081	27.5936	26.2051	35.0666	26.6666
8.46667	1.05238	22.9311	27.822	26.8769	38.0392	26.1211
8.47333	1.05619	23.077	28.5835	28.2016	40.3686	25.6066
8.48	1.05953	22.9864	29.9048	30.2458	41.7871	25.2881
8.48667	1.06144	22.7361	31.7154	32.9733	42.1629	25.3053
8.49333	1.06239	22.4266	33.8497	36.2334	41.5168	25.7511
8.5	1.06335	22.1667	36.0694	39.7701	40.0085	26.6571
8.50667	1.0643	22.0571	38.1007	43.251	37.8852	27.9865
8.51333	1.06287	22.1744	39.6791	46.3195	35.4195	29.6364
8.52	1.05762	22.5568	40.5979	48.6588	32.8388	31.4407
8.52667	1.04618	23.1962	40.7448	50.0417	30.2954	33.1955
8.53333	1.03045	24.0345	40.1163	50.3678	27.8659	34.687
8.54	1.00946	24.9686	38.8064	49.675	25.5766	35.7265
8.54667	0.985622	25.8679	36.9759	48.1105	23.4332	36.1824
8.55333	0.959396	26.5894	34.8115	45.8851	21.4524	36.0017
8.56	0.933647	27.0081	32.486	43.2162	19.6791	35.2178
8.56667	0.909328	27.0362	30.1342	40.2951	18.1837	33.9332
8.57333	0.886917	26.638	27.8487	37.2672	17.0341	32.2933
8.58	0.866413	25.8355	25.6872	34.235	16.2692	30.4508
8.58667	0.848293	24.6973	23.6936	31.2767	15.873	28.5387
8.59333	0.831604	23.3212	21.9111	28.4672	15.7671	26.6542
8.6	0.816345	21.8101	20.3843	25.8913	15.8253	24.8585
8.60667	0.80204	20.2522	19.1579	23.6378	15.8982	23.1886
8.61333	0.790119	18.7154	18.2586	21.7791	15.8525	21.6742
8.62	0.781536	17.2429	17.683	20.349	15.5945	20.3438
8.62667	0.77343	15.8629	17.3821	19.3276	15.0905	19.2342
8.63333	0.766754	14.5974	17.2658	18.6439	14.3714	18.3764
8.64	0.760555	13.4706	17.2215	18.1823	13.5169	17.7851
8.64667	0.756741	12.5093	17.139	17.8108	12.63	17.4384
8.65333	0.753403	11.7369	16.9291	17.4108	11.8089	17.2796
8.66	0.750065	11.1594	16.5472	16.9044	11.1275	17.2215
8.66667	0.74625	10.7603	16.0012	16.2654	10.6287	17.1638
8.67333	0.743389	10.4971	15.3413	15.5139	10.3197	17.0169
8.68	0.742912	10.3092	14.6413	14.7047	10.1829	16.7203
8.68667	0.741959	10.1314	13.9756	13.9074	10.1848	16.2587
8.69333	0.741005	9.90486	13.4063	13.1874	10.2873	15.6627
8.7	0.740528	9.59396	12.9714	12.5885	10.4642	14.9946
8.70667	0.741959	9.19104	12.6805	12.1284	10.7136	14.3323
8.71333	0.743389	8.71325	12.5232	11.8032	11.0741	13.7496
8.72	0.744343	8.20017	12.475	11.5933	11.6425	13.2985
8.72667	0.743866	7.69377	12.5132	11.4756	12.5952	13.0033
8.73333	0.743866	7.23362	12.6219	11.4312	14.2026	12.8636
8.74	0.742435	6.84357	12.8088	11.4589	16.8147	12.8603
8.74667	0.739098	6.53124	13.1149	11.5867	20.8068	12.9609
8.75333	0.733852	6.29234	13.6371	11.8899	26.4812	13.133
8.76	0.729084	6.11067	14.5431	12.5146	33.9389	13.3562
8.76667	0.724316	5.96809	16.0828	13.6905	42.964	13.6356
8.77333	0.720501	5.84984	18.579	15.7351	52.9661	14.0133
8.78	0.720501	5.75542	22.3851	19.032	63.025	14.5807
8.78667	0.724792	5.70488	27.8082	23.9668	72.0496	15.4958
8.79333	0.734329	5.74493	34.9932	30.8237	79.0324	16.9849
8.8	0.749588	5.96094	43.8085	39.659	83.3187	19.33
8.80667	0.774384	6.47974	53.7767	50.1852	84.8126	22.8271
8.81333	0.807762	7.47299	64.096	61.7251	84.0316	27.7147
8.82	0.84734	9.14192	73.7662	73.2708	82.0003	34.08
8.82667	0.887871	11.6763	81.8048	83.6616	79.9913	41.769
8.83333	0.925064	15.2011	87.5082	91.8436	79.1783	50.344
8.84	0.957489	19.7134	90.6777	97.1341	80.3051	59.1106
8.84667	0.979424	25.0359	91.7225	99.4306	83.4675	67.2393
8.85333	0.987053	30.8022	91.5785	99.2713	88.0842	73.9508
8.86	0.980854	36.5	91.4783	97.7182	93.0586	78.7268
8.86667	0.964165	41.5683	92.6032	96.076	97.0807	81.4786
8.87333	0.941277	45.527	95.7246	95.5338	98.9676	82.6125
8.88	0.915527	48.1048	100.945	96.838	97.9452	82.9444
8.88667	0.891685	49.3202	107.635	100.076	93.8039	83.4851
8.89333	0.874996	49.4862	114.579	104.649	86.895	85.1455
8.9	0.870228	49.1314	120.28	109.44	77.9891	88.449
8.90667	0.879288	48.8544	123.347	113.118	68.0423	93.3518
8.91333	0.902653	49.1447	122.836	114.481	57.9767	99.216
8.92	0.940323	50.2424	118.45	112.752	48.5282	104.958
8.92667	0.993729	52.0644	110.55	107.73	40.1797	109.326
8.93333	1.06382	54.2307	100.016	99.7872	33.1655	111.223
8.94	1.15108	56.1728	87.9993	89.7212	27.5192	109.966
8.94667	1.25647	57.2901	75.6679	78.5441	23.1442	105.419
8.95333	1.38092	57.1113	63.9911	67.256	19.8812	97.9867
8.96	1.52302	55.4018	53.6313	56.6711	17.5495	88.4676
8.96667	1.67656	52.2056	44.9343	47.3332	15.9688	77.8451
8.97333	1.83535	47.8029	37.9786	39.5141	14.9674	67.0762
8.98	1.98936	42.625	32.6543	33.2603	14.3986	56.9348
8.98667	2.12908	37.1432	28.7418	28.4615	14.143	47.9436
8.99333	2.24447	31.7793	25.9795	24.9166	14.1087	40.3666
9	2.32697	26.8469	24.1117	22.398	14.2274	34.2569
9.00667	2.37179	22.5325	22.9182	20.6885	14.452	29.5205
9.01333	2.37513	18.9099	22.2173	19.6052	14.7505	25.9829
9.02	2.33889	15.9721	21.862	18.9958	15.0967	23.4394
9.02667	2.26593	13.66	21.739	18.7421	15.4557	21.6875
9.03333	2.16246	11.8904	21.7533	18.7464	15.7785	20.5455
9.04	2.03753	10.5791	21.8182	18.9204	16.006	19.8636
9.04667	1.89972	9.65309	21.8477	19.1741	16.0804	19.5208
9.05333	1.75905	9.05132	21.7643	19.4135	15.9593	19.4225
9.06	1.62029	8.72374	21.5087	19.5465	15.6279	19.486
9.06667	1.49059	8.62837	21.0438	19.4964	15.1081	19.6314
9.07333	1.37424	8.72564	20.3643	19.2113	14.4534	19.783
9.08	1.2722	8.97264	19.4988	18.6787	13.7453	19.8689
9.08667	1.18399	9.31501	18.5056	17.9248	13.0754	19.8245
9.09333	1.10769	9.69028	17.4618	17.0126	12.527	19.6023
9.1	1.04284	10.0393	16.4499	16.0265	12.1665	19.1822
9.10667	0.98753	10.3102	15.5473	15.0585	12.0325	18.5757
9.11333	0.938416	10.4685	14.8172	14.1959	12.1403	17.8237
9.12	0.895023	10.499	14.308	13.5069	12.476	16.9892
9.12667	0.85783	10.4146	14.0476	13.0391	13.0091	16.1476
9.13333	0.828743	10.2491	14.0419	12.8183	13.7048	15.3718
9.14	0.806332	10.0508	14.2779	12.8508	14.5459	14.7252
9.14667	0.792027	9.87196	14.7214	13.1283	15.5506	14.2565
9.15333	0.788212	9.76658	15.3213	13.6371	16.7861	13.9985
9.16	0.795364	9.78279	16.0136	14.3704	18.3616	13.9604
9.16667	0.812054	9.95731	16.7294	15.3346	20.3896	14.132
9.17333	0.837326	10.3092	17.4046	16.5644	22.9316	14.4835
9.18	0.869751	10.8395	17.9882	18.1293	25.9471	14.9693
9.18667	0.906944	11.5247	18.4469	20.1263	29.2645	15.5325
9.19333	0.944138	12.3234	18.7707	22.6488	32.5871	16.1114
9.2	0.974178	13.175	18.9686	25.7416	35.5449	16.6497
9.20667	0.992775	14.0114	19.0649	29.3589	37.7812	17.1056
9.21333	0.997066	14.7729	19.0916	33.3323	39.0325	17.4551
9.22	0.987053	15.4166	19.0802	37.3702	39.1922	17.6945
9.22667	0.963211	15.924	19.0597	41.0967	38.3186	17.8356
9.23333	0.927925	16.2983	19.0487	44.1232	36.6044	17.9
9.24	0.88501	16.5582	19.0539	46.1311	34.318	17.9143
9.24667	0.841141	16.7298	19.0716	46.9356	31.7388	17.9038
9.25333	0.798702	16.8357	19.0883	46.5193	29.1119	17.8905
9.26	0.758648	16.8877	19.0868	45.0182	26.6175	17.8857
9.26667	0.722885	16.891	19.0487	42.6779	24.3707	17.8914
9.27333	0.693321	16.8438	18.961	39.7925	22.4376	17.9029
9.28	0.668049	16.746	18.8217	36.6502	20.8488	17.9071
9.28667	0.645638	16.6006	18.6419	33.4921	19.6061	17.8895
9.29333	0.626087	16.417	18.4426	30.5009	18.6896	17.8351
9.3	0.611782	16.2106	18.2557	27.7996	18.0621	17.7345
9.30667	0.602245	15.9979	18.115	25.4679	17.674	17.5862
9.31333	0.594616	15.7938	18.0531	23.5491	17.4661	17.4026
9.32	0.58794	15.6093	18.0941	22.0604	17.3802	17.2062
9.32667	0.584126	15.4524	18.2447	20.9951	17.3697	17.0255
9.33333	0.583649	15.3313	18.4989	20.3223	17.4117	16.8934
9.34	0.584602	15.2502	18.8403	19.9909	17.5099	16.8395
9.34667	0.586033	15.213	19.2499	19.9356	17.6897	16.8834
9.35333	0.587463	15.223	19.712	20.0863	17.9982	17.0307
9.36	0.589848	15.2841	20.2298	20.3834	18.4932	17.2725
9.36667	0.592709	15.3966	20.8316	20.7877	19.2366	17.5858
9.37333	0.593662	15.5544	21.5759	21.2913	20.2861	17.9429
9.38	0.592709	15.7442	22.5472	21.924	21.6899	18.3206
9.38667	0.588894	15.9473	23.85	22.7542	23.4814	18.712
9.39333	0.583649	16.1424	25.599	23.8752	25.6791	19.135
9.4	0.579834	16.3107	27.9069	25.3925	28.2784	19.6314
9.40667	0.575542	16.4413	30.8666	27.4105	31.2405	20.268
9.41333	0.572681	16.5319	34.5392	30.0155	34.4858	21.1287
9.42	0.570297	16.5925	38.9338	33.2637	37.8933	22.3088
9.42667	0.56982	16.6416	43.9939	37.1547	41.3051	23.9038
9.43333	0.570297	16.706	49.5863	41.6212	44.5328	25.9953
9.44	0.571728	16.8118	55.4957	46.525	47.3738	28.6422
9.44667	0.574589	16.9864	61.4367	51.6567	49.6368	31.8646
9.45333	0.57888	17.2515	67.0705	56.7427	51.1656	35.6364
9.46	0.584602	17.6229	72.0344	61.4629	51.8565	39.8731
9.46667	0.592232	18.1055	75.9883	65.4879	51.6682	44.4288
9.47333	0.601768	18.6877	78.6529	68.522	50.6272	49.099
9.48	0.613689	19.3439	79.8454	70.3363	48.8248	53.6366
9.48667	0.624657	20.0295	79.4983	70.7965	46.4039	57.7769
9.49333	0.63467	20.689	77.6701	69.881	43.5429	61.2597
9.5	0.642776	21.2607	74.5387	67.6866	40.4315	63.8599
9.50667	0.648022	21.687	70.374	64.4116	37.2529	65.4101
9.51333	0.649929	21.9231	65.5031	60.3299	34.1635	65.8245
9.52	0.648975	21.9412	60.2722	55.7499	31.28	65.1073
9.52667	0.646114	21.7371	55.0113	50.9787	28.6751	63.3483
9.53333	0.642776	21.3265	50.0026	46.2937	26.372	60.7095
9.54	0.639915	20.7429	45.4512	41.913	24.3583	57.4093
9.54667	0.638962	20.0319	41.4762	37.9825	22.5983	53.6947
9.55333	0.641823	19.2475	38.1126	34.5678	21.0452	49.8118
9.56	0.648499	18.4426	35.3231	31.6677	19.6519	45.9771
9.56667	0.657558	17.6635	33.0172	29.2325	18.3783	42.3613
9.57333	0.669479	16.9449	31.0745	27.1821	17.2014	39.0801
9.58	0.682831	16.3136	29.3717	25.4216	16.1123	36.1843
9.58667	0.695705	15.78	27.8049	23.8633	15.1181	33.6676
9.59333	0.704288	15.337	26.3019	22.4404	14.2431	31.4837
9.6	0.705719	14.9693	24.8246	21.1129	13.5293	29.5615
9.60667	0.702381	14.6542	23.3679	19.8698	13.0486	27.8273
9.61333	0.693798	14.3633	21.955	18.7216	12.9194	26.2136
9.62	0.680447	14.0648	20.627	17.7073	13.3266	24.6749
9.62667	0.662327	13.7377	19.4392	16.8934	14.5245	23.1924
9.63333	0.642776	13.3705	18.4512	16.387	16.8304	21.7714
9.64	0.62418	12.9609	17.7341	16.3479	20.5793	20.4339
9.64667	0.607967	12.5189	17.374	17.0102	26.032	19.2132
9.65333	0.593662	12.0678	17.4742	18.6877	33.2546	18.1508
9.66	0.583172	11.6444	18.1518	21.7505	42.0122	17.2935
9.66667	0.57745	11.2958	19.5193	26.5646	51.7263	16.695
9.67333	0.576496	11.0946	21.6517	33.3805	61.5296	16.4247
9.68	0.581264	11.1527	24.5457	42.1996	70.4021	16.5668
9.68667	0.593185	11.6315	28.0943	52.6729	77.3711	17.2186
9.69333	0.611782	12.7501	32.074	64.0774	81.727	18.4698
9.7	0.635624	14.7762	36.1629	75.3922	83.1747	20.3791
9.70667	0.665665	17.9858	39.9904	85.4616	81.8672	22.9392
9.71333	0.704288	22.5883	43.2143	93.2198	78.3153	26.0496
9.72	0.749111	28.6393	45.5847	97.9142	73.2346	29.51
9.72667	0.797749	35.9612	46.9832	99.246	67.3652	33.042
9.73333	0.843525	44.1041	47.4286	97.3907	61.3256	36.3355
9.74	0.88501	52.381	47.051	92.8988	55.5277	39.1078
9.74667	0.918865	59.9718	46.0415	86.5402	50.1738	41.1601
9.75333	0.9408	66.0763	44.5957	79.1278	45.3091	42.407
9.76	0.946045	70.0731	42.8724	71.3696	40.8916	42.882
9.76667	0.937939	71.6429	40.9751	63.7865	36.8519	42.706
9.77333	0.921726	70.8098	38.9562	56.6955	33.1373	42.0423
9.78	0.901222	67.9045	36.8333	50.2496	29.7337	41.048
9.78667	0.878811	63.4589	34.6088	44.4851	26.6724	39.8359
9.79333	0.8564	58.073	32.2924	39.372	24.0226	38.4669
9.8	0.836372	52.3052	29.9172	34.8582	21.8887	36.9563
9.80667	0.818253	46.5961	27.5455	30.9038	20.4024	35.2921
9.81333	0.798702	41.2388	25.2771	27.4978	19.7105	33.4616
9.82	0.778198	36.3908	23.2496	24.6654	19.9485	31.4674
9.82667	0.757694	32.1131	21.6408	22.4843	21.2011	29.3436
9.83333	0.738621	28.4023	20.6642	21.0767	23.4604	27.1544
9.84	0.721455	25.2228	20.5498	20.6027	26.5942	24.9929
9.84667	0.706196	22.5248	21.5154	21.2283	30.3364	22.9836
9.85333	0.692844	20.2618	23.7136	23.0832	34.3108	21.2765
9.86	0.680447	18.3997	27.1826	26.207	38.0864	20.0443
9.86667	0.669956	16.923	31.7969	30.4933	41.2517	19.4783
9.87333	0.660419	15.8424	37.25	35.6693	43.4918	19.7673
9.88	0.650406	15.1992	43.0746	41.307	44.6424	21.0686
9.88667	0.640392	15.0661	48.7037	46.8678	44.7006	23.4623
9.89333	0.630856	15.5344	53.5684	51.7888	43.8008	26.9074
9.9	0.622272	16.6864	57.1923	55.583	42.1677	31.2138
9.90667	0.614166	18.5695	59.2723	57.9238	40.0629	36.0436
9.91333	0.605583	21.1678	59.7153	58.6829	37.7321	40.9498
9.92	0.597954	24.3869	58.6295	57.9295	35.3646	45.4459
9.92667	0.593662	28.0533	56.2735	55.8987	33.0844	49.0866
9.93333	0.592232	31.9209	52.9895	52.9222	30.9567	51.5442
9.94	0.591278	35.6998	49.1338	49.356	29.0012	52.6576
9.94667	0.592709	39.0887	45.0239	45.5213	27.2045	52.4406
9.95333	0.59557	41.8105	40.9083	41.6746	25.5365	51.0507
9.96	0.600338	43.6401	36.9558	37.9953	23.9697	48.737
9.96667	0.604153	44.4283	33.2713	34.5888	22.4848	45.7897
9.97333	0.607967	44.1236	29.9063	31.5008	21.0719	42.4838
9.98	0.613213	42.7742	26.8793	28.7395	19.7291	39.0491
9.98667	0.618458	40.5231	24.1876	26.2918	18.4612	35.6574
9.99333	0.622272	37.5819	21.8177	24.1346	17.2768	32.424
10	0.623703	34.2045	19.7535	22.2368	16.1829	29.4199
10.0067	0.623226	30.6511	17.9739	20.5703	15.1806	26.6833
10.0133	0.620842	27.1511	16.4552	19.1088	14.2674	24.2276
10.02	0.615597	23.8829	15.1739	17.8289	13.4406	22.0523
10.0267	0.607967	20.9613	14.1063	16.7079	12.6982	20.1468
10.0333	0.600338	18.4436	13.2322	15.7309	12.0382	18.4941
10.04	0.591755	16.3379	12.536	14.8883	11.4598	17.0722
10.0467	0.583172	14.6165	12.0049	14.173	10.9606	15.8553
10.0533	0.575066	13.2327	11.6277	13.5779	10.5367	14.8187
10.06	0.56839	12.1326	11.3926	13.0959	10.1843	13.9427
10.0667	0.562668	11.2634	11.2853	12.7192	9.89485	13.2132
10.0733	0.556946	10.581	11.2867	12.435	9.65929	12.6224
10.08	0.551701	10.0474	11.3688	12.2237	9.46569	12.1646
10.0867	0.547886	9.6364	11.4999	12.0654	9.30405	11.8332
10.0933	0.543594	9.3298	11.6458	11.9405	9.16386	11.622
10.1	0.539303	9.11379	11.7741	11.8289	9.03845	11.517
10.1067	0.535011	8.97789	11.8532	11.7135	8.92067	11.4985
10.1133	0.532627	8.90875	11.8585	11.5814	8.80718	11.5399
10.12	0.531197	8.89111	11.7755	11.4264	8.6956	11.6119
10.1267	0.527859	8.90684	11.6034	11.2462	8.58641	11.6858
10.1333	0.524044	8.93831	11.353	11.0493	8.48436	11.7326
10.14	0.519753	8.96597	11.045	10.8447	8.39329	11.7292
10.1467	0.515938	8.97169	10.705	10.6468	8.31699	11.6596
10.1533	0.512123	8.94356	10.365	10.4685	8.25977	11.517
10.16	0.508785	8.87346	10.0555	10.3259	8.22878	11.3053
10.1667	0.507355	8.76045	9.80425	10.2329	8.23545	11.035
10.1733	0.508308	8.60786	9.63449	10.2015	8.29697	10.7255
10.18	0.509739	8.42667	9.56488	10.2429	8.43716	10.4022
10.1867	0.511169	8.23164	9.60827	10.3645	8.68797	10.0927
10.1933	0.513554	8.0409	9.77182	10.57	9.08327	9.82237
10.2	0.519753	7.8721	10.0536	10.8552	9.65405	9.61733
10.2067	0.529289	7.74288	10.4451	11.2114	10.4151	9.49669
10.2133	0.542641	7.66516	10.9301	11.6248	11.3573	9.47666
10.22	0.559807	7.64847	11.4903	12.0821	12.4383	9.56488
10.2267	0.581741	7.69615	12.1131	12.5761	13.5851	9.76515
10.2333	0.606537	7.80821	12.7945	13.114	14.6995	10.0737
10.24	0.632763	7.97367	13.5431	13.7153	15.6722	10.4752
10.2467	0.658989	8.17537	14.3709	14.4033	16.4022	10.9525
10.2533	0.684738	8.39043	15.285	15.192	16.8166	11.4903
10.26	0.70858	8.59594	16.273	16.0742	16.8862	12.0764
10.2667	0.729084	8.77142	17.2915	17.0126	16.6268	12.7063
10.2733	0.74482	8.90255	18.2672	17.9367	16.0956	13.3796
10.28	0.757694	8.98838	19.105	18.7545	15.3742	14.0991
10.2867	0.766754	9.03845	19.7105	19.372	14.5559	14.8544
10.2933	0.771046	9.06849	20.0124	19.7153	13.7286	15.6178
10.3	0.770569	9.09233	19.9747	19.7458	12.9604	16.3398
10.3067	0.7658	9.1176	19.6075	19.4712	12.2962	16.9568
10.3133	0.758171	9.14478	18.961	18.9376	11.7564	17.4031
10.32	0.748158	9.16481	18.1141	18.218	11.3444	17.6249
10.3267	0.73719	9.1629	17.1571	17.3974	11.054	17.5943
10.3333	0.725746	9.12571	16.1753	16.5582	10.8728	17.3154
10.34	0.714302	9.0456	15.2416	15.7733	10.7903	16.8223
10.3467	0.703812	8.92544	14.4129	15.0981	10.7994	16.1724
10.3533	0.694752	8.77237	13.7305	14.5693	10.8953	15.4328
10.36	0.684738	8.60357	13.2179	14.2102	11.0736	14.6718
10.3667	0.674725	8.43811	12.8827	14.029	11.3292	13.9475
10.3733	0.665188	8.29458	12.7172	14.0224	11.6553	13.3057
10.38	0.659466	8.1892	12.6982	14.1745	12.0392	12.7807
10.3867	0.655174	8.13246	12.7864	14.4625	12.4683	12.392
10.3933	0.65279	8.13293	12.9318	14.8563	12.9333	12.1465
10.4	0.652313	8.19206	13.0801	15.3198	13.4335	12.0387
10.4067	0.655651	8.3065	13.1822	15.8167	13.9761	12.0511
10.4133	0.662804	8.46863	13.1979	16.3136	14.5755	12.156
10.42	0.673294	8.66699	13.1049	16.7818	15.2545	12.3153
10.4267	0.686646	8.88777	12.8999	17.2014	16.0341	12.4841
10.4333	0.701427	9.11093	12.5999	17.5595	16.9272	12.62
10.44	0.715733	9.31597	12.2371	17.8552	17.9334	12.6863
10.4467	0.728607	9.4862	11.8465	18.1007	19.0358	12.6586
10.4533	0.738144	9.60875	11.4655	18.3201	20.2041	12.5279
10.46	0.743389	9.6736	11.1303	18.5475	21.4	12.3019
10.4667	0.74482	9.67598	10.8747	18.8265	22.5959	11.9996
10.4733	0.743389	9.62019	10.7255	19.2041	23.7761	11.6487
10.48	0.738144	9.5191	10.7036	19.7277	24.9424	11.2824
10.4867	0.72813	9.38845	10.8333	20.432	26.1073	10.9339
10.4933	0.713825	9.24635	11.1489	21.3327	27.2908	10.6335
10.5	0.696182	9.11427	11.6963	22.4261	28.5063	10.4055
10.5067	0.677109	9.01508	12.5418	23.6931	29.747	10.2744
10.5133	0.656605	8.96645	13.7749	25.1102	30.9868	10.2601
10.52	0.636101	8.97837	15.5091	26.659	32.1813	10.3831
10.5267	0.61655	9.05895	17.8628	28.3365	33.2804	10.6721
10.5333	0.596523	9.21249	20.9317	30.1557	34.2226	11.1728
10.54	0.57745	9.4409	24.7502	32.136	34.9455	11.9581
10.5467	0.559807	9.74798	29.254	34.2784	35.3866	13.1283
10.5533	0.542641	10.15	34.2555	36.5438	35.4853	14.8067
10.56	0.528336	10.6792	39.4406	38.837	35.1892	17.1237
10.5667	0.516891	11.3859	44.3993	41.0028	34.4615	20.1836
10.5733	0.508785	12.3291	48.6755	42.8391	33.2952	24.0273
10.58	0.504017	13.5655	51.8475	44.1275	31.7206	28.5883
10.5867	0.501633	15.131	53.5975	44.6801	29.8085	33.6657
10.5933	0.503063	17.0155	53.7724	44.3802	27.6647	38.9247
10.6	0.506401	19.1455	52.4073	43.2048	25.4192	43.9281
10.6067	0.511646	21.3804	49.7088	41.2283	23.2115	48.2049
10.6133	0.517845	23.5262	46.01	38.6138	21.1787	51.3258
10.62	0.522614	25.3668	41.7089	35.583	19.4473	52.9819
10.6267	0.524998	26.7005	37.2052	32.3763	18.127	53.0396
10.6333	0.524044	27.3809	32.8455	29.2177	17.3063	51.5628
10.64	0.519276	27.3438	28.8877	26.2947	17.0445	48.7914
10.6467	0.513077	26.6194	25.4931	23.7432	17.364	45.0788
10.6533	0.504971	25.3215	22.7299	21.6508	18.24	40.8244
10.66	0.496864	23.6182	20.5932	20.0653	19.5994	36.4151
10.6667	0.489712	21.7013	19.0296	19.0101	21.3337	32.1779
10.6733	0.484943	19.7535	17.9591	18.5046	23.3421	28.3475
10.68	0.483513	17.9238	17.3073	18.5881	25.6	25.0592
10.6867	0.484943	16.3155	17.0355	19.3563	28.2407	22.3651
10.6933	0.487804	14.9813	17.1843	20.9975	31.6443	20.2541
10.7	0.491142	13.9289	17.8962	23.8471	36.4904	18.6725
10.7067	0.494003	13.1378	19.444	28.4343	43.7398	17.5467
10.7133	0.497341	12.5728	22.2321	35.5101	54.5149	16.8142
10.72	0.500202	12.207	26.7715	46.0033	69.8538	16.4557
10.7267	0.50211	12.0473	33.6146	60.8821	90.394	16.5215
10.7333	0.502586	12.1646	43.2482	80.9278	116.062	17.1571
10.74	0.504494	12.7239	55.9711	106.459	145.882	18.6291
10.7467	0.509739	14.0076	71.7835	137.077	177.977	21.3208
10.7533	0.519276	16.4242	90.3187	171.53	209.776	25.7039
10.76	0.532627	20.4887	110.835	207.766	238.405	32.2638
10.7667	0.551224	26.7529	132.256	243.179	261.174	41.3985
10.7733	0.577927	35.6817	153.271	275.007	276.043	53.3118
10.78	0.612736	47.513	172.467	300.734	281.928	67.9283
10.7867	0.654221	62.1333	188.481	318.457	278.778	84.8465
10.7933	0.699997	79.0114	200.151	327.114	267.479	103.334
10.8	0.748634	97.2018	206.639	326.528	249.614	122.379
10.8067	0.797749	115.455	207.534	317.31	227.148	140.8
10.8133	0.843525	132.407	202.908	300.673	202.106	157.368
10.82	0.881672	146.791	193.313	278.246	176.322	170.93
10.8267	0.907898	157.611	179.691	251.858	151.283	180.521
10.8333	0.923157	164.235	163.24	223.355	128.074	185.473
10.84	0.927448	166.434	145.248	194.435	107.361	185.507
10.8467	0.921249	164.354	126.935	166.527	89.4394	180.764
10.8533	0.906944	158.438	109.313	140.722	74.3217	171.776
10.86	0.886917	149.333	93.1163	117.726	61.8315	159.392
10.8667	0.861645	137.804	78.7778	97.8842	51.6801	144.668
10.8733	0.833035	124.671	66.4778	81.234	43.5266	128.723
10.88	0.801563	110.75	56.1934	67.5893	37.0264	112.596
10.8867	0.768185	96.7875	47.7643	56.632	31.8651	97.1303
10.8933	0.732899	83.4022	40.957	47.9741	27.7786	82.9272
10.9	0.697136	71.0607	35.5148	41.2149	24.5523	70.3416
10.9067	0.662327	60.0667	31.1971	35.9788	22.0137	59.5107
10.9133	0.628948	50.5705	27.7896	31.9343	20.0229	50.4031
10.92	0.597	42.5835	25.1174	28.8033	18.4665	42.8762
10.9267	0.568867	36.0179	23.0427	26.3562	17.2482	36.7346
10.9333	0.544071	30.7245	21.4634	24.4107	16.284	31.7669
10.94	0.52309	26.525	20.3156	22.8333	15.5034	27.7734
10.9467	0.505924	23.2344	19.5632	21.5321	14.8506	24.5781
10.9533	0.492573	20.6718	19.1917	20.4501	14.2918	22.0318
10.96	0.482559	18.6753	19.1941	19.5551	13.8135	20.0186
10.9667	0.473976	17.1032	19.5565	18.8341	13.4168	18.4569
10.9733	0.466347	15.8429	20.2427	18.2815	13.1092	17.2973
10.98	0.459194	14.8063	21.1787	17.8852	12.8956	16.5119
10.9867	0.452995	13.9303	22.2535	17.6201	12.7735	16.0871
10.9933	0.448227	13.1769	23.3288	17.4475	12.7263	16.0117
11	0.445366	12.5279	24.2577	17.3206	12.723	16.2678
11.0067	0.443935	11.9767	24.9114	17.1924	12.7225	16.8123
11.0133	0.442982	11.5223	25.1985	17.0207	12.6848	17.5676
11.02	0.442982	11.1632	25.0802	16.7785	12.5761	18.4245
11.0267	0.442982	10.8919	24.5719	16.4537	12.3777	19.2571
11.0333	0.442505	10.695	23.735	16.048	12.0835	19.9409
11.04	0.441551	10.5519	22.6583	15.5745	11.7068	20.3757
11.0467	0.442028	10.4442	21.4405	15.0566	11.27	20.4978
11.0533	0.445366	10.3559	20.174	14.5211	10.8037	20.2889
11.06	0.450611	10.2725	18.9342	13.9923	10.3397	19.7797
11.0667	0.45681	10.1824	17.7784	13.4907	9.90772	19.032
11.0733	0.464916	10.0799	16.7446	13.0348	9.53197	18.1255
11.08	0.473499	9.96447	15.8548	12.6376	9.22775	17.1385
11.0867	0.480175	9.83334	15.1191	12.3057	9.00555	16.1395
11.0933	0.484467	9.68361	14.5359	12.0411	8.86869	15.1834
11.1	0.48542	9.51576	14.0963	11.8423	8.81481	14.308
11.1067	0.483036	9.33313	13.7844	11.7025	8.83865	13.5355
11.1133	0.478745	9.1424	13.5803	11.6105	8.93497	12.8794
11.12	0.473499	8.9488	13.4602	11.5533	9.09901	12.3467
11.1267	0.468254	8.7595	13.4015	11.5218	9.32932	11.9348
11.1333	0.462055	8.58116	13.3867	11.5094	9.62687	11.6358
11.14	0.455856	8.41999	13.4063	11.5142	9.99546	11.436
11.1467	0.451088	8.27885	13.4625	11.5438	10.4427	11.3196
11.1533	0.446796	8.15821	13.5679	11.6162	10.9878	11.2672
11.16	0.442982	8.05807	13.7463	11.7612	11.6706	11.26
11.1667	0.43869	7.97749	14.0414	12.0201	12.568	11.2877
11.1733	0.435352	7.91597	14.5268	12.4516	13.8116	11.344
11.18	0.432491	7.87401	15.3232	13.1469	15.6021	11.4322
11.1867	0.428677	7.85732	16.6254	14.2431	18.2023	11.5638
11.1933	0.422478	7.8721	18.7221	15.9492	21.9078	11.7612
11.2	0.414848	7.92933	21.9975	18.548	26.9837	12.0616
11.2067	0.407696	8.04138	26.8998	22.3856	33.5755	12.527
11.2133	0.401974	8.23259	33.8607	27.8215	41.6155	13.2627
11.22	0.397205	8.53825	43.1728	35.1439	50.755	14.4358
11.2267	0.393391	9.01079	54.8425	44.4551	60.3628	16.2868
11.2333	0.391483	9.73511	68.4681	55.5506	69.5925	19.135
11.24	0.39053	10.8314	83.2019	67.8568	77.5123	23.3455
11.2467	0.390053	12.4507	97.8231	80.4453	83.2791	29.2654
11.2533	0.389099	14.7538	110.904	92.1497	86.2999	37.1156
11.26	0.388622	17.8742	121.06	101.756	86.3409	46.8788
11.2667	0.389576	21.8706	127.223	108.229	83.5509	58.2151
11.2733	0.391006	26.6771	128.84	110.92	78.3997	70.4288
11.28	0.393391	32.0702	125.965	109.679	71.5623	82.5181
11.2867	0.396252	37.6701	119.189	104.858	63.7817	93.3199
11.2933	0.400543	42.9826	109.492	97.208	55.7504	101.721
11.3	0.406742	47.4787	98.0334	87.6932	48.018	106.869
11.3067	0.414848	50.693	85.938	77.312	40.9608	108.323
11.3133	0.422478	52.3109	74.1305	66.9384	34.7862	106.112
11.32	0.431061	52.218	63.2591	57.2238	29.5658	100.708
11.3267	0.441551	50.5161	53.69	48.5682	25.2738	92.8969
11.3333	0.454903	47.4892	45.5561	41.1496	21.8205	83.6077
11.34	0.473022	43.5333	38.8198	34.9803	19.0897	73.7371
11.3467	0.497341	39.0744	33.3414	29.9673	16.9601	64.0311
11.3533	0.533581	34.4992	28.9402	25.9662	15.3151	55.0261
11.36	0.582218	30.1132	25.434	22.8186	14.0452	47.04
11.3667	0.641346	26.1226	22.6626	20.3767	13.0572	40.1959
11.3733	0.706673	22.6355	20.4892	18.5127	12.2762	34.4758
11.38	0.774384	19.6791	18.7974	17.1146	11.6444	29.778
11.3867	0.840664	17.2296	17.4928	16.0861	11.1198	25.9671
11.3933	0.899792	15.233	16.4976	15.3394	10.6812	22.903
11.4	0.947952	13.6256	15.7485	14.7972	10.3321	20.4496
11.4067	0.983715	12.3444	15.1925	14.3933	10.1085	18.4937
11.4133	1.00613	11.3311	14.7848	14.0734	10.1066	16.9454
11.42	1.01709	10.54	14.4944	13.7963	10.5371	15.7332
11.4267	1.01948	9.9349	14.3008	13.5403	11.8308	14.7939
11.4333	1.01757	9.48811	14.2002	13.3042	14.8282	14.0748
11.44	1.01662	9.1753	14.2078	13.1183	21.0834	13.5322
11.4467	1.01852	8.9736	14.3814	13.0558	33.268	13.1326
11.4533	1.02472	8.86345	14.8692	13.279	55.6035	12.8474
11.46	1.03664	8.8253	15.9988	14.1306	94.1353	12.6543
11.4667	1.05	8.84056	18.4412	16.3088	156.585	12.5394
11.4733	1.05906	8.89063	23.459	21.1568	251.521	12.5041
11.48	1.05715	8.96215	33.2522	31.0802	386.681	12.5799
11.4867	1.04046	9.05228	51.3449	50.0607	566.498	12.8579
11.4933	1.00803	9.17721	82.8996	84.1136	789.559	13.5503
11.5	0.96035	9.38845	134.679	141.466	1046.82	15.1005
11.5067	0.901222	9.80759	214.395	232.068	1321.73	18.3678
11.5133	0.835896	10.685	329.316	366.032	1592.32	24.8904
11.52	0.770569	12.5046	484.253	551.015	1834.65	37.2095
11.5267	0.711441	16.1223	679.377	789.062	2027.07	59.1593
11.5333	0.662804	22.9397	908.422	1073.85	2153.86	95.963
11.54	0.629425	35.068	1158.02	1389.55	2207.77	153.946
11.5467	0.613689	55.4113	1409.06	1712.36	2190.26	239.713
11.5533	0.620842	87.5692	1639.76	2014.76	2109.97	358.676
11.56	0.655651	135.44	1829.48	2270.58	1980.38	513.099
11.5667	0.721455	202.451	1962.05	2459.48	1817.08	700.288
11.5733	0.819206	290.532	2028.18	2569.09	1635.31	911.675
11.58	0.946999	399.08	2026.76	2596.25	1448.21	1133.22
11.5867	1.09959	524.274	1964.27	2546.47	1266.02	1347.15
11.5933	1.266	658.927	1852.46	2431.74	1095.86	1534.64
11.6	1.43099	793.087	1705.51	2267.26	941.791	1679.11
11.6067	1.57928	915.439	1537.89	2068.82	805.334	1769.12
11.6133	1.69897	1015.21	1362.72	1851.98	686.292	1800.1
11.62	1.78099	1084.04	1190.53	1630.93	583.488	1774.26
11.6267	1.82056	1117.22	1028.66	1417.3	495.304	1699.39
11.6333	1.81913	1114.22	881.384	1219.01	419.973	1586.9
11.64	1.78528	1078.42	750.596	1040.32	355.791	1449.68
11.6467	1.72853	1016.14	636.468	882.715	301.209	1300.03
11.6533	1.65892	935.241	538.06	745.84	254.883	1148.19
11.66	1.58405	843.67	453.856	628.242	215.655	1001.8
11.6667	1.51014	748.456	382.188	527.962	182.506	865.91
11.6733	1.43957	655.127	321.475	442.89	154.55	743.24
11.68	1.37091	567.513	270.277	371.027	131.027	634.679
11.6867	1.30033	487.828	227.281	310.59	111.293	539.866
11.6933	1.2269	416.962	191.288	259.992	94.8	457.812
11.7	1.15204	354.918	161.244	217.798	81.0742	387.279
11.7067	1.07813	301.202	136.248	182.716	69.706	326.979
11.7133	1.00708	255.07	115.519	153.633	60.3485	275.658
11.72	0.938892	215.674	98.3701	129.62	52.7005	232.148
11.7267	0.871658	182.168	84.2028	109.89	46.4916	195.424
11.7333	0.806332	153.787	72.5203	93.7543	41.4643	164.589
11.74	0.74482	129.868	62.9287	80.616	37.3745	138.829
11.7467	0.685692	109.812	55.1023	69.9816	34.0056	117.384
11.7533	0.628471	93.0719	48.7523	61.4476	31.1675	99.575
11.76	0.576973	79.1535	43.6125	54.6589	28.7061	84.8289
11.7667	0.534534	67.6465	39.4459	49.2759	26.4978	72.6781
11.7733	0.502586	58.2166	36.0479	44.9739	24.4579	62.716
11.78	0.47636	50.5795	33.2427	41.4634	22.5444	54.574
11.7867	0.454903	44.4856	30.8738	38.5046	20.7539	47.9269
11.7933	0.436783	39.7124	28.8105	35.9144	19.1154	42.5081
11.8	0.422478	36.0694	26.9608	33.5627	17.683	38.0998
11.8067	0.411034	33.381	25.2838	31.3821	16.5343	34.5087
11.8133	0.402451	31.4674	23.787	29.3808	15.7743	31.5499
11.82	0.394821	30.1318	22.5167	27.658	15.5377	29.0585
11.8267	0.388622	29.1715	21.5521	26.3901	15.974	26.9117
11.8333	0.383854	28.3999	20.9985	25.8017	17.2276	25.034
11.84	0.380993	27.6713	20.9742	26.1354	19.393	23.386
11.8467	0.380516	26.885	21.5888	27.6113	22.47	21.955
11.8533	0.38147	25.9972	22.9049	30.3745	26.3281	20.7624
11.86	0.383377	25.0268	24.9038	34.4248	30.6859	19.8655
11.8667	0.387192	24.0636	27.4677	39.5594	35.1329	19.3524
11.8733	0.393867	23.2615	30.3779	45.3629	39.1827	19.3167
11.88	0.404358	22.8181	33.3304	51.25	42.3617	19.8278
11.8867	0.421524	22.9335	35.9774	56.5515	44.2972	20.9079
11.8933	0.44632	23.7718	37.9882	60.6289	44.7912	22.511
11.9	0.479698	25.4235	39.115	62.9921	43.8452	24.5137
11.9067	0.519276	27.8654	39.2323	63.3874	41.6427	26.7119
11.9133	0.563622	30.9329	38.353	61.8324	38.4965	28.8434
11.92	0.607967	34.3218	36.6139	58.588	34.781	30.6292
11.9267	0.647545	37.631	34.2355	54.0838	30.859	31.8327
11.9333	0.678539	40.4334	31.4746	48.8205	27.0286	32.299
11.94	0.697136	42.3532	28.5749	43.282	23.5033	31.9781
11.9467	0.703335	43.1366	25.733	37.8699	20.4163	30.93
11.9533	0.697136	42.6936	23.0899	32.8708	17.8313	29.2997
11.96	0.679493	41.1029	20.7281	28.4595	15.7642	27.2808
11.9667	0.65136	38.5814	18.6858	24.7207	14.1997	25.0716
11.9733	0.615597	35.4247	16.9673	21.6722	13.1054	22.8472
11.98	0.575542	31.9495	15.5559	19.2881	12.4311	20.7419
11.9867	0.535011	28.4371	14.4286	17.5138	12.1093	18.8413
11.9933	0.496864	25.1088	13.5555	16.2783	12.054	17.1876
12	0.464916	22.1133	12.9013	15.4948	12.1713	15.7938
12.0067	0.438213	19.5303	12.4273	15.0633	12.3649	14.6575
12.0133	0.417233	17.3922	12.0974	14.8778	12.5489	13.7658
12.02	0.403404	15.6984	11.8752	14.832	12.6557	13.0987
12.0267	0.393867	14.4296	11.7283	14.8311	12.6476	12.6286
12.0333	0.387192	13.5474	11.6296	14.8001	12.5194	12.3229
12.04	0.38147	13.0005	11.5619	14.6914	12.291	12.1479
12.0467	0.377655	12.7306	11.5147	14.4877	12.0025	12.0649
12.0533	0.375748	12.6686	11.4813	14.1959	11.7035	12.0344
12.06	0.374794	12.7392	11.4584	13.8416	11.4498	12.0206
12.0667	0.374317	12.866	11.4446	13.4583	11.3025	11.9972
12.0733	0.374317	12.9824	11.4403	13.0768	11.3268	11.9505
12.08	0.374317	13.0401	11.447	12.7254	11.5948	11.8766
12.0867	0.372887	13.0115	11.4746	12.4269	12.1851	11.7807
12.0933	0.371933	12.8927	11.549	12.2094	13.1745	11.6725
12.1	0.370502	12.6987	11.7168	12.1093	14.6208	11.5657
12.1067	0.370026	12.4612	12.0525	12.1837	16.5453	11.4727
12.1133	0.369549	12.2218	12.6586	12.5113	18.9071	11.404
12.12	0.370979	12.033	13.6585	13.1941	21.596	11.375
12.1267	0.378132	11.9672	15.1768	14.3404	24.4312	11.4074
12.1333	0.392914	12.1298	17.3168	16.0422	27.1811	11.5395
12.14	0.42057	12.6882	20.1259	18.3463	29.5954	11.8294
12.1467	0.4673	13.9065	23.571	21.2269	31.4422	12.3577
12.1533	0.544548	16.1786	27.5154	24.5681	32.5503	13.2227
12.16	0.666142	20.04	31.7187	28.1606	32.8317	14.523
12.1667	0.844002	26.1374	35.8572	31.7211	32.2938	16.3383
12.1733	1.09243	35.1567	39.5679	34.9331	31.0297	18.7082
12.18	1.4205	47.6995	42.5076	37.4947	29.1958	21.6079
12.1867	1.83249	64.1007	44.4083	39.1698	26.9804	24.9286
12.1933	2.31791	84.2347	45.1179	39.825	24.5786	28.4729
12.2	2.85292	107.382	44.6243	39.4487	22.1653	31.9767
12.2067	3.40271	132.214	43.0512	38.147	19.8765	35.1491
12.2133	3.92628	156.912	40.626	36.108	17.8046	37.7073
12.22	4.37689	179.389	37.6325	33.5693	16.0017	39.4201
12.2267	4.7121	197.603	34.3614	30.7751	14.4835	40.1478
12.2333	4.90093	209.913	31.0721	27.9446	13.2384	39.8664
12.24	4.93193	215.361	27.967	25.2461	12.2337	38.662
12.2467	4.81033	213.794	25.1808	22.7919	11.4288	36.7012
12.2533	4.55713	205.814	22.7809	20.6418	10.7818	34.2026
12.26	4.2038	192.619	20.7806	18.8155	10.2539	31.3993
12.2667	3.78895	175.776	19.1588	17.302	9.81092	28.511
12.2733	3.35073	156.952	17.8742	16.0728	9.42898	25.7158
12.28	2.92253	137.66	16.8786	15.0948	9.09233	23.139
12.2867	2.52628	119.105	16.1281	14.3409	8.79717	20.8578
12.2933	2.17533	102.129	15.5993	13.7925	8.55017	18.9056
12.3	1.87588	87.2211	15.2917	13.4492	8.37135	17.2863
12.3067	1.62888	74.5554	15.2316	13.3328	8.29363	15.9788
12.3133	1.42908	64.0645	15.4662	13.4902	8.36372	14.9512
12.32	1.26791	55.5305	16.058	13.9828	8.64363	14.1721
12.3267	1.13869	48.6727	17.067	14.8716	9.19914	13.6189
12.3333	1.03569	43.2014	18.5251	16.1972	10.0865	13.2847
12.34	0.954628	38.8551	20.4158	17.9572	11.3373	13.1788
12.3467	0.888824	35.4152	22.6531	20.0911	12.9404	13.3328
12.3533	0.835419	32.7234	25.0864	22.4657	14.8325	13.7916
12.36	0.792503	30.673	27.5121	24.8904	16.8915	14.6012
12.3667	0.759125	29.1882	29.6998	27.1392	18.9538	15.7881
12.3733	0.732422	28.2016	31.4269	28.9898	20.8349	17.3411
12.38	0.710487	27.6375	32.5203	30.2563	22.3603	19.1984
12.3867	0.693798	27.4053	32.8846	30.8185	23.396	21.244
12.3933	0.680447	27.3924	32.5098	30.6425	23.8676	23.3145
12.4	0.667572	27.4734	31.4646	29.778	23.7665	25.2185
12.4067	0.653267	27.5173	29.8791	28.3442	23.1433	26.7687
12.4133	0.636101	27.4043	27.9222	26.5017	22.0904	27.8115
12.42	0.616074	27.0443	25.7654	24.425	20.7214	28.2512
12.4267	0.591755	26.3896	23.5653	22.2812	19.156	28.0623
12.4333	0.565052	25.4397	21.4472	20.2088	17.5014	27.2865
12.44	0.537872	24.2333	19.5026	18.3086	15.8467	26.0205
12.4467	0.510693	22.8376	17.7841	16.6397	14.2622	24.3945
12.4533	0.48399	21.3375	16.3136	15.2245	12.7978	22.5506
12.46	0.458241	19.8178	15.0876	14.0581	11.4856	20.6237
12.4667	0.434875	18.3549	14.0858	13.1145	10.3416	18.7302
12.4733	0.414371	17.0059	13.278	12.3563	9.36794	16.9559
12.48	0.395298	15.8057	12.6295	11.7431	8.55684	15.3584
12.4867	0.378132	14.7681	12.1078	11.2357	7.89165	13.968
12.4933	0.362873	13.8874	11.6849	10.8032	7.35235	12.7954
12.5	0.350952	13.1469	11.3344	10.4189	6.91748	11.8346
12.5067	0.341415	12.5227	11.0388	10.0651	6.56748	11.0674
12.5133	0.332355	11.9896	10.7827	9.73082	6.2871	10.4666
12.52	0.323772	11.5213	10.5548	9.41038	6.06298	10.0036
12.5267	0.317574	11.096	10.3469	9.10091	5.88655	9.64832
12.5333	0.312805	10.6978	10.1542	8.80194	5.75256	9.37414
12.54	0.308037	10.3192	9.97353	8.51822	5.65863	9.15861
12.5467	0.302792	9.95827	9.80234	8.25548	5.60713	8.98218
12.5533	0.29707	9.6159	9.63879	8.01659	5.5995	8.83055
12.56	0.291824	9.29642	9.48477	7.80725	5.63955	8.69513
12.5667	0.285149	9.00936	9.34458	7.63512	5.73397	8.5721
12.5733	0.277996	8.76188	9.22108	7.50923	5.88846	8.45909
12.58	0.272274	8.56209	9.11903	7.43723	6.10638	8.3518
12.5867	0.267982	8.41141	9.04703	7.42769	6.3858	8.25119
12.5933	0.266552	8.31032	9.01461	7.49111	6.7215	8.15916
12.6	0.267029	8.25834	9.02987	7.63607	7.0982	8.07858
12.6067	0.26989	8.2531	9.10044	7.86638	7.49493	8.01277
12.6133	0.274658	8.2922	9.233	8.17871	7.88212	7.96747
12.62	0.27895	8.37421	9.43184	8.564	8.22878	7.94935
12.6267	0.283718	8.50105	9.69553	9.00555	8.50821	7.96366
12.6333	0.288486	8.67844	10.0174	9.48048	8.69894	8.01754
12.64	0.293732	8.91018	10.3836	9.95636	8.7924	8.11911
12.6467	0.298977	9.19867	10.7708	10.3974	8.7924	8.27551
12.6533	0.304699	9.54247	11.1551	10.7737	8.71563	8.48961
12.66	0.310898	9.93681	11.5099	11.0636	8.58784	8.76331
12.6667	0.317097	10.3679	11.8108	11.2567	8.44049	9.09424
12.6733	0.322342	10.8156	12.0416	11.3521	8.30698	9.47285
12.68	0.32711	11.2576	12.1994	11.3635	8.21781	9.88054
12.6867	0.331402	11.6701	12.2952	11.3163	8.19635	10.2944
12.6933	0.33617	12.0268	12.3491	11.2419	8.25357	10.6893
12.7	0.340939	12.3043	12.3887	11.1718	8.38947	11.0378
12.7067	0.3438	12.4869	12.4426	11.1351	8.59022	11.3192
12.7133	0.34523	12.567	12.5346	11.1547	8.82673	11.5232
12.72	0.344753	12.5413	12.6715	11.241	9.0642	11.6515
12.7267	0.343323	12.4154	12.8446	11.3869	9.26447	11.7211
12.7333	0.340462	12.2037	13.0301	11.5719	9.39226	11.7583
12.74	0.33474	11.9281	13.1941	11.7626	9.42087	11.7922
12.7467	0.329018	11.6129	13.2971	11.92	9.33409	11.8489
12.7533	0.322342	11.2839	13.3052	12.0049	9.13143	11.9457
12.76	0.31662	10.9649	13.1965	11.9872	8.82483	12.085
12.7667	0.310421	10.6773	12.9662	11.8504	8.43525	12.2528
12.7733	0.304699	10.4303	12.6257	11.5943	7.98845	12.4221
12.78	0.300407	10.2253	12.2018	11.2348	7.51495	12.5599
12.7867	0.29707	10.0551	11.7331	10.7989	7.04288	12.6343
12.7933	0.294209	9.90582	11.2624	10.3221	6.59657	12.6171
12.8	0.290871	9.76419	10.8318	9.84144	6.19936	12.4922
12.8067	0.287533	9.61494	10.4804	9.39322	5.86653	12.259
12.8133	0.286102	9.44948	10.2439	9.00793	5.61285	11.9348
12.82	0.286102	9.26399	10.1519	8.70752	5.4512	11.5433
12.8267	0.286579	9.05943	10.2324	8.50534	5.39637	11.116
12.8333	0.288486	8.84295	10.5133	8.40616	5.46741	10.6897
12.84	0.292301	8.62265	11.034	8.41045	5.68438	10.3049
12.8467	0.296593	8.4095	11.8575	8.51393	6.07681	9.9988
12.8533	0.299454	8.21543	13.0882	8.70848	6.6781	9.80091
12.86	0.301361	8.05378	14.8916	8.9879	7.52258	9.74035
12.8667	0.303268	7.93648	17.5109	9.35507	8.63409	9.84621
12.8733	0.304222	7.87354	21.2755	9.82666	10.0217	10.1461
12.88	0.303268	7.87306	26.5722	10.4313	11.6682	10.6773
12.8867	0.300884	7.93695	33.7825	11.2123	13.5136	11.5013
12.8933	0.298023	8.06141	43.1852	12.2204	15.4624	12.7263
12.9	0.295162	8.23784	54.8453	13.4988	17.3888	14.5283
12.9067	0.293255	8.45194	68.5163	15.0661	19.1517	17.1623
12.9133	0.292778	8.69036	83.5943	16.8982	20.6146	20.9532
12.92	0.292778	8.94308	99.1344	18.9214	21.6665	26.2537
12.9267	0.293255	9.21011	113.962	21.0147	22.2487	33.3729
12.9333	0.294209	9.5005	126.852	23.0212	22.356	42.4814
12.94	0.295162	9.83381	136.744	24.775	22.0327	53.5178
12.9467	0.295639	10.2344	142.925	26.1292	21.3642	66.1182
12.9533	0.296116	10.7231	145.128	26.9847	20.4601	79.6013
12.96	0.296116	11.3091	143.56	27.3027	19.4321	93.03
12.9667	0.296116	11.9805	138.828	27.1087	18.3773	105.349
12.9733	0.295639	12.7077	131.789	26.484	17.3745	115.548
12.98	0.294685	13.4406	123.368	25.5485	16.4828	122.833
12.9867	0.292778	14.1191	114.405	24.4389	15.7514	126.759
12.9933	0.289917	14.6832	105.547	23.2859	15.2273	127.295
13	0.287056	15.0871	97.2104	22.2025	14.9708	124.791
13.0067	0.286579	15.3027	89.5882	21.2808	15.0561	119.875
13.0133	0.286579	15.3284	82.7065	20.5951	15.5687	113.318
13.02	0.286579	15.1854	76.4966	20.2098	16.5887	105.888
13.0267	0.287056	14.9155	70.8637	20.185	18.1675	98.2323
13.0333	0.288963	14.5698	65.733	20.586	20.2999	90.8136
13.04	0.290394	14.2035	61.0714	21.4782	22.9044	83.8933
13.0467	0.290394	13.8659	56.8795	22.9173	25.8169	77.5671
13.0533	0.290394	13.6013	53.1745	24.9257	28.7991	71.8198
13.06	0.292778	13.4525	49.9649	27.4739	31.5704	66.5808
13.0667	0.298023	13.4692	47.2317	30.4589	33.8521	61.7752
13.0733	0.305176	13.7119	44.9166	33.7014	35.4137	57.3583
13.08	0.316143	14.2632	42.923	36.9525	36.1161	53.3237
13.0867	0.332832	15.2278	41.132	39.9232	35.9287	49.6941
13.0933	0.351429	16.7236	39.422	42.3307	34.9283	46.4997
13.1	0.371933	18.8608	37.6983	43.9448	33.2832	43.756
13.1067	0.392914	21.7094	35.9035	44.6234	31.2114	41.4472
13.1133	0.416279	25.2695	34.0219	44.333	28.9412	39.5193
13.12	0.439167	29.4394	32.0778	43.1576	26.6728	37.8823
13.1267	0.461102	34.0023	30.1256	41.2722	24.5552	36.4246
13.1333	0.479698	38.6424	28.2316	38.9042	22.6755	35.0342
13.14	0.49305	42.9769	26.4506	36.2887	21.0624	33.6194
13.1467	0.501156	46.6132	24.8179	33.6347	19.6981	32.1269
13.1533	0.502586	49.2134	23.344	31.1012	18.5404	30.5409
13.16	0.498772	50.5509	22.0184	28.7852	17.5357	28.8849
13.1667	0.491619	50.5509	20.8182	26.721	16.6359	27.2074
13.1733	0.483513	49.2887	19.7148	24.8961	15.8024	25.5671
13.18	0.476837	46.9699	18.6858	23.2759	15.0089	24.0154
13.1867	0.472069	43.8838	17.7193	21.8143	14.2422	22.5868
13.1933	0.469685	40.3528	16.8142	20.4687	13.4969	21.2932
13.2	0.468731	36.6812	15.9764	19.208	12.7707	20.1263
13.2067	0.469685	33.1159	15.2149	18.0159	12.0602	19.0687
13.2133	0.473022	29.8314	14.5345	16.89	11.3654	18.0988
13.22	0.478745	26.9208	13.9356	15.8329	10.6897	17.1971
13.2267	0.485897	24.4131	13.4091	14.8492	10.0355	16.3522
13.2333	0.492573	22.2888	12.9404	13.9437	9.40323	15.5616
13.24	0.499249	20.4997	12.5108	13.1145	8.79383	14.8268
13.2467	0.504971	18.9834	12.1021	12.3568	8.21161	14.1497
13.2533	0.510693	17.6792	11.6982	11.6615	7.66039	13.5274
13.26	0.515938	16.5372	11.2877	11.0207	7.14302	12.9571
13.2667	0.52166	15.5182	10.8681	10.4256	6.66189	12.4331
13.2733	0.528812	14.5931	10.4442	9.87053	6.21891	11.9448
13.28	0.536919	13.7429	10.0231	9.35125	5.82075	11.4813
13.2867	0.545025	12.958	9.61304	8.86679	5.47028	11.035
13.2933	0.550747	12.2328	9.22012	8.41808	5.17178	10.601
13.3	0.553131	11.5647	8.85057	8.00467	4.92668	10.1795
13.3067	0.553131	10.9529	8.50487	7.62558	4.73309	9.77373
13.3133	0.55027	10.397	8.1811	7.27654	4.58908	9.39083
13.32	0.545979	9.89676	7.8764	6.95467	4.48465	9.04131
13.3267	0.539303	9.45282	7.58982	6.65617	4.40979	8.73423
[truncated: 1,001 more rows]

## Sheet: Figure 1i; Figure S3b, d 
Time	Standard	Wild type	#HM03-01	#HM03-06
0.000416667	-0.0419617	-0.0581741	-0.0591278	-0.0424385
0.00708333	-0.0462532	-0.061512	-0.0581741	-0.0424385
0.01375	-0.0476837	-0.0629425	-0.0576973	-0.041008
0.0204167	-0.0462532	-0.0610352	-0.0567436	-0.0386238
0.0270833	-0.0424385	-0.0562668	-0.0553131	-0.0348091
0.03375	-0.0376701	-0.0510216	-0.0529289	-0.0305176
0.0404167	-0.0314713	-0.0457764	-0.0519753	-0.0286102
0.0470833	-0.0247955	-0.0400543	-0.0510216	-0.0267029
0.05375	-0.017643	-0.0348091	-0.0500679	-0.0238419
0.0604167	-0.0104904	-0.0319481	-0.04673	-0.0190735
0.0670833	-0.00572205	-0.0329018	-0.0424385	-0.0152588
0.07375	-0.00476837	-0.0352859	-0.0395775	-0.0133514
0.0804167	-0.00810623	-0.038147	-0.0376701	-0.0133514
0.0870833	-0.0133514	-0.0405312	-0.0376701	-0.0162125
0.09375	-0.0185966	-0.0424385	-0.0386238	-0.0219345
0.100417	-0.0238419	-0.0424385	-0.0419617	-0.0300407
0.107083	-0.0271797	-0.0414848	-0.04673	-0.0357628
0.11375	-0.0281334	-0.0391006	-0.0505447	-0.0386238
0.120417	-0.0267029	-0.0362396	-0.0524521	-0.0395775
0.127083	-0.0238419	-0.0333786	-0.0519753	-0.0386238
0.13375	-0.020504	-0.0314713	-0.0505447	-0.0357628
0.140417	-0.0181198	-0.0295639	-0.0491142	-0.0305176
0.147083	-0.0166893	-0.0286102	-0.0481606	-0.0276566
0.15375	-0.0152588	-0.0300407	-0.0491142	-0.0257492
0.160417	-0.0152588	-0.0343323	-0.0529289	-0.0243187
0.167083	-0.0166893	-0.041008	-0.0562668	-0.0228882
0.17375	-0.0181198	-0.0462532	-0.0576973	-0.0228882
0.180417	-0.0185966	-0.0500679	-0.0581741	-0.0252724
0.187083	-0.0185966	-0.0510216	-0.058651	-0.0295639
0.19375	-0.017643	-0.0500679	-0.0581741	-0.0348091
0.200417	-0.0162125	-0.0462532	-0.0567436	-0.0391006
0.207083	-0.0152588	-0.0433922	-0.0553131	-0.041008
0.21375	-0.0166893	-0.0424385	-0.0562668	-0.0419617
0.220417	-0.0185966	-0.0429153	-0.0576973	-0.0429153
0.227083	-0.020504	-0.0443459	-0.058651	-0.0419617
0.23375	-0.0219345	-0.0457764	-0.058651	-0.0424385
0.240417	-0.0238419	-0.0481606	-0.0572205	-0.0429153
0.247083	-0.0267029	-0.0481606	-0.0543594	-0.043869
0.25375	-0.0281334	-0.04673	-0.0500679	-0.0433922
0.260417	-0.0295639	-0.0448227	-0.04673	-0.0419617
0.267083	-0.0314713	-0.043869	-0.0452995	-0.0400543
0.27375	-0.0338554	-0.0433922	-0.0448227	-0.0367165
0.280417	-0.0338554	-0.0424385	-0.0452995	-0.0338554
0.287083	-0.0319481	-0.0429153	-0.0472069	-0.0324249
0.29375	-0.0290871	-0.0433922	-0.0491142	-0.0333786
0.300417	-0.0267029	-0.0443459	-0.0500679	-0.0352859
0.307083	-0.0238419	-0.0443459	-0.0519753	-0.0367165
0.31375	-0.0219345	-0.043869	-0.0534058	-0.0376701
0.320417	-0.0219345	-0.043869	-0.0562668	-0.0376701
0.327083	-0.0238419	-0.0443459	-0.0596046	-0.0367165
0.33375	-0.0257492	-0.0457764	-0.0634193	-0.0362396
0.340417	-0.0271797	-0.0457764	-0.0658035	-0.0362396
0.347083	-0.0281334	-0.0452995	-0.0658035	-0.0376701
0.35375	-0.0286102	-0.0462532	-0.064373	-0.0391006
0.360417	-0.0276566	-0.0481606	-0.061512	-0.0400543
0.367083	-0.0267029	-0.0495911	-0.0576973	-0.0386238
0.37375	-0.026226	-0.0495911	-0.0553131	-0.0362396
0.380417	-0.026226	-0.0500679	-0.0553131	-0.0357628
0.387083	-0.026226	-0.0519753	-0.0567436	-0.0367165
0.39375	-0.0267029	-0.0519753	-0.058651	-0.0386238
0.400417	-0.0271797	-0.0510216	-0.061512	-0.0419617
0.407083	-0.0271797	-0.0491142	-0.0629425	-0.0462532
0.41375	-0.0276566	-0.0491142	-0.0624657	-0.0500679
0.420417	-0.0286102	-0.0500679	-0.0619888	-0.0495911
0.427083	-0.0290871	-0.0529289	-0.0619888	-0.04673
0.43375	-0.0290871	-0.0567436	-0.061512	-0.0429153
0.440417	-0.0286102	-0.0600815	-0.061512	-0.0400543
0.447083	-0.0267029	-0.0610352	-0.0619888	-0.0376701
0.45375	-0.0247955	-0.0591278	-0.0634193	-0.0362396
0.460417	-0.0224113	-0.0543594	-0.064373	-0.0371933
0.467083	-0.0190735	-0.0481606	-0.064373	-0.0391006
0.47375	-0.014782	-0.0400543	-0.0648499	-0.041008
0.480417	-0.0114441	-0.0333786	-0.0653267	-0.0424385
0.487083	-0.0109673	-0.0295639	-0.0662804	-0.043869
0.49375	-0.0128746	-0.0295639	-0.0667572	-0.043869
0.500417	-0.0143051	-0.0333786	-0.0667572	-0.0424385
0.507083	-0.0157356	-0.038147	-0.0658035	-0.041008
0.51375	-0.0181198	-0.0433922	-0.0638962	-0.0400543
0.520417	-0.0209808	-0.0486374	-0.0634193	-0.0395775
0.527083	-0.0228882	-0.0529289	-0.064373	-0.0400543
0.53375	-0.0243187	-0.0557899	-0.0662804	-0.041008
0.540417	-0.026226	-0.0576973	-0.0681877	-0.0424385
0.547083	-0.0286102	-0.058651	-0.0677109	-0.043869
0.55375	-0.0314713	-0.0596046	-0.0658035	-0.0448227
0.560417	-0.0338554	-0.0591278	-0.0634193	-0.0448227
0.567083	-0.0343323	-0.0572205	-0.0619888	-0.0433922
0.57375	-0.0333786	-0.0543594	-0.061512	-0.0429153
0.580417	-0.0338554	-0.0510216	-0.061512	-0.0443459
0.587083	-0.0348091	-0.0481606	-0.0629425	-0.0491142
0.59375	-0.0348091	-0.0457764	-0.0667572	-0.0524521
0.600417	-0.0338554	-0.0457764	-0.0710487	-0.0548363
0.607083	-0.0329018	-0.0476837	-0.0734329	-0.0557899
0.61375	-0.0319481	-0.0500679	-0.0739098	-0.0548363
0.620417	-0.0319481	-0.0514984	-0.0739098	-0.0510216
0.627083	-0.0329018	-0.0519753	-0.0743866	-0.0448227
0.63375	-0.0333786	-0.0514984	-0.0739098	-0.0391006
0.640417	-0.0348091	-0.0510216	-0.0705719	-0.0362396
0.647083	-0.0376701	-0.0505447	-0.0658035	-0.0357628
0.65375	-0.0405312	-0.0500679	-0.0629425	-0.0386238
0.660417	-0.0429153	-0.0500679	-0.061512	-0.0419617
0.667083	-0.0443459	-0.0510216	-0.0619888	-0.0452995
0.67375	-0.0457764	-0.0519753	-0.061512	-0.0472069
0.680417	-0.0476837	-0.0524521	-0.0610352	-0.0491142
0.687083	-0.0491142	-0.0534058	-0.0610352	-0.0505447
0.69375	-0.0491142	-0.0543594	-0.0600815	-0.0500679
0.700417	-0.0481606	-0.0548363	-0.0600815	-0.0481606
0.707083	-0.0452995	-0.0543594	-0.061512	-0.04673
0.71375	-0.0414848	-0.0543594	-0.064373	-0.0452995
0.720417	-0.0391006	-0.0543594	-0.0667572	-0.0433922
0.727083	-0.0376701	-0.0534058	-0.0691414	-0.041008
0.73375	-0.0362396	-0.0529289	-0.0710487	-0.0414848
0.740417	-0.0352859	-0.0534058	-0.0700951	-0.0443459
0.747083	-0.0367165	-0.0548363	-0.0686646	-0.0472069
0.75375	-0.038147	-0.0538826	-0.0677109	-0.0481606
0.760417	-0.0386238	-0.0519753	-0.0686646	-0.0481606
0.767083	-0.0371933	-0.0505447	-0.0696182	-0.0481606
0.77375	-0.0357628	-0.0495911	-0.0700951	-0.0476837
0.780417	-0.0338554	-0.0486374	-0.0715256	-0.0462532
0.787083	-0.0309944	-0.0476837	-0.0734329	-0.0443459
0.79375	-0.0281334	-0.0495911	-0.0743866	-0.0433922
0.800417	-0.0267029	-0.0538826	-0.0743866	-0.0443459
0.807083	-0.026226	-0.0572205	-0.0734329	-0.0452995
0.81375	-0.026226	-0.0591278	-0.0734329	-0.0448227
0.820417	-0.0257492	-0.0605583	-0.0734329	-0.0443459
0.827083	-0.026226	-0.0610352	-0.0734329	-0.0433922
0.83375	-0.0286102	-0.0600815	-0.0734329	-0.0433922
0.840417	-0.0319481	-0.0596046	-0.0724792	-0.0443459
0.847083	-0.0338554	-0.0610352	-0.0729561	-0.0462532
0.85375	-0.0348091	-0.0638962	-0.0739098	-0.0491142
0.860417	-0.0357628	-0.0662804	-0.0739098	-0.0514984
0.867083	-0.0348091	-0.0681877	-0.0734329	-0.0529289
0.87375	-0.0338554	-0.0696182	-0.0748634	-0.0534058
0.880417	-0.0319481	-0.0705719	-0.0786781	-0.0538826
0.887083	-0.0319481	-0.0700951	-0.082016	-0.0543594
0.89375	-0.0324249	-0.067234	-0.0829697	-0.0538826
0.900417	-0.0333786	-0.0634193	-0.0844002	-0.0534058
0.907083	-0.0343323	-0.0605583	-0.084877	-0.0538826
0.91375	-0.0338554	-0.0600815	-0.0829697	-0.0548363
0.920417	-0.0329018	-0.0605583	-0.0796318	-0.0557899
0.927083	-0.0319481	-0.061512	-0.0786781	-0.0543594
0.93375	-0.0324249	-0.0634193	-0.0796318	-0.0519753
0.940417	-0.0333786	-0.0658035	-0.0810623	-0.0500679
0.947083	-0.0357628	-0.0681877	-0.0815392	-0.0500679
0.95375	-0.0400543	-0.0677109	-0.082016	-0.0500679
0.960417	-0.0448227	-0.0662804	-0.0810623	-0.0491142
0.967083	-0.0486374	-0.064373	-0.0782013	-0.04673
0.97375	-0.0514984	-0.0629425	-0.0753403	-0.0457764
0.980417	-0.0538826	-0.0624657	-0.0729561	-0.0457764
0.987083	-0.0548363	-0.0624657	-0.0729561	-0.0457764
0.99375	-0.0529289	-0.0629425	-0.0724792	-0.0457764
1.00042	-0.0486374	-0.0634193	-0.0734329	-0.0462532
1.00708	-0.043869	-0.064373	-0.0758171	-0.0495911
1.01375	-0.0400543	-0.0648499	-0.0772476	-0.0548363
1.02042	-0.038147	-0.0648499	-0.0796318	-0.0581741
1.02708	-0.038147	-0.064373	-0.0815392	-0.0600815
1.03375	-0.0386238	-0.0634193	-0.084877	-0.0619888
1.04042	-0.0400543	-0.061512	-0.087738	-0.0634193
1.04708	-0.041008	-0.0591278	-0.0891685	-0.0624657
1.05375	-0.041008	-0.0576973	-0.0901222	-0.0600815
1.06042	-0.0391006	-0.0591278	-0.0905991	-0.0581741
1.06708	-0.0357628	-0.0610352	-0.0910759	-0.0562668
1.07375	-0.0338554	-0.0629425	-0.0905991	-0.0543594
1.08042	-0.0333786	-0.064373	-0.0901222	-0.0524521
1.08708	-0.0338554	-0.0658035	-0.0910759	-0.0505447
1.09375	-0.0343323	-0.0662804	-0.0925064	-0.0491142
1.10042	-0.0348091	-0.0662804	-0.0934601	-0.0486374
1.10708	-0.0343323	-0.0677109	-0.0925064	-0.0500679
1.11375	-0.0338554	-0.0696182	-0.0905991	-0.0529289
1.12042	-0.0333786	-0.0715256	-0.0882149	-0.0562668
1.12708	-0.0338554	-0.0724792	-0.0853539	-0.0596046
1.13375	-0.0343323	-0.0739098	-0.082016	-0.0619888
1.14042	-0.0352859	-0.0758171	-0.0801086	-0.0634193
1.14708	-0.0371933	-0.0762939	-0.079155	-0.0634193
1.15375	-0.0371933	-0.0762939	-0.0782013	-0.0619888
1.16042	-0.0362396	-0.0767708	-0.0777245	-0.0600815
1.16708	-0.0343323	-0.0772476	-0.0777245	-0.0576973
1.17375	-0.0333786	-0.0772476	-0.0767708	-0.0557899
1.18042	-0.0338554	-0.0753403	-0.0743866	-0.0548363
1.18708	-0.0338554	-0.0729561	-0.0720024	-0.0524521
1.19375	-0.0352859	-0.0691414	-0.0720024	-0.0491142
1.20042	-0.038147	-0.0638962	-0.0739098	-0.04673
1.20708	-0.0405312	-0.0596046	-0.0762939	-0.0452995
1.21375	-0.0419617	-0.0576973	-0.0786781	-0.0472069
1.22042	-0.0429153	-0.0567436	-0.0815392	-0.0495911
1.22708	-0.0443459	-0.0567436	-0.0829697	-0.0524521
1.23375	-0.043869	-0.058651	-0.0839233	-0.0548363
1.24042	-0.0419617	-0.0629425	-0.084877	-0.0567436
1.24708	-0.0405312	-0.0667572	-0.0867844	-0.0591278
1.25375	-0.0395775	-0.0681877	-0.0891685	-0.0596046
1.26042	-0.0371933	-0.0681877	-0.0925064	-0.0591278
1.26708	-0.0338554	-0.0681877	-0.0967979	-0.0572205
1.27375	-0.0309944	-0.0681877	-0.100613	-0.0567436
1.28042	-0.0300407	-0.0677109	-0.102043	-0.0562668
1.28708	-0.0300407	-0.0677109	-0.101566	-0.0562668
1.29375	-0.0295639	-0.0686646	-0.0991821	-0.0562668
1.30042	-0.0295639	-0.0710487	-0.0963211	-0.0562668
1.30708	-0.0314713	-0.0724792	-0.0929832	-0.0567436
1.31375	-0.0324249	-0.0734329	-0.0905991	-0.0581741
1.32042	-0.0324249	-0.0743866	-0.0910759	-0.0605583
1.32708	-0.0319481	-0.0743866	-0.0920296	-0.0624657
1.33375	-0.0319481	-0.0724792	-0.0929832	-0.0634193
1.34042	-0.0319481	-0.0700951	-0.0953674	-0.0648499
1.34708	-0.0319481	-0.0677109	-0.0977516	-0.0662804
1.35375	-0.0324249	-0.0667572	-0.099659	-0.0677109
1.36042	-0.0338554	-0.0677109	-0.100136	-0.0677109
1.36708	-0.0343323	-0.0705719	-0.099659	-0.0667572
1.37375	-0.0329018	-0.0743866	-0.099659	-0.0658035
1.38042	-0.0295639	-0.0777245	-0.0991821	-0.0648499
1.38708	-0.0267029	-0.0815392	-0.0987053	-0.0658035
1.39375	-0.0247955	-0.0839233	-0.0977516	-0.0681877
1.40042	-0.0238419	-0.0839233	-0.0963211	-0.0710487
1.40708	-0.0238419	-0.0810623	-0.0963211	-0.0743866
1.41375	-0.0252724	-0.0777245	-0.0963211	-0.0758171
1.42042	-0.0281334	-0.0748634	-0.0967979	-0.0748634
1.42708	-0.0309944	-0.0724792	-0.0972748	-0.0715256
1.43375	-0.0333786	-0.0696182	-0.0982285	-0.067234
1.44042	-0.0352859	-0.0677109	-0.0987053	-0.0634193
1.44708	-0.0371933	-0.0677109	-0.0987053	-0.0605583
1.45375	-0.0386238	-0.067234	-0.0977516	-0.0591278
1.46042	-0.0395775	-0.0662804	-0.0953674	-0.0596046
1.46708	-0.0414848	-0.0648499	-0.0939369	-0.0619888
1.47375	-0.0429153	-0.0638962	-0.0929832	-0.0629425
1.48042	-0.0433922	-0.064373	-0.0934601	-0.0624657
1.48708	-0.0429153	-0.0648499	-0.0948906	-0.061512
1.49375	-0.0424385	-0.0653267	-0.0967979	-0.0624657
1.50042	-0.0400543	-0.0658035	-0.0987053	-0.0634193
1.50708	-0.0371933	-0.0667572	-0.100136	-0.0638962
1.51375	-0.0343323	-0.067234	-0.101089	-0.064373
1.52042	-0.0324249	-0.0667572	-0.100613	-0.0648499
1.52708	-0.0305176	-0.0653267	-0.100136	-0.0662804
1.53375	-0.0286102	-0.0638962	-0.100136	-0.0677109
1.54042	-0.0290871	-0.0624657	-0.102043	-0.0691414
1.54708	-0.0290871	-0.0619888	-0.103951	-0.0696182
1.55375	-0.0295639	-0.0629425	-0.104904	-0.0710487
1.56042	-0.0305176	-0.0629425	-0.104427	-0.0724792
1.56708	-0.0305176	-0.0624657	-0.104904	-0.0739098
1.57375	-0.0305176	-0.061512	-0.105381	-0.0743866
1.58042	-0.0300407	-0.0605583	-0.105381	-0.0739098
1.58708	-0.0305176	-0.0605583	-0.103474	-0.0724792
1.59375	-0.0309944	-0.0605583	-0.100613	-0.0705719
1.60042	-0.0324249	-0.0619888	-0.099659	-0.0681877
1.60708	-0.0357628	-0.064373	-0.0991821	-0.0653267
1.61375	-0.0395775	-0.0667572	-0.0987053	-0.0638962
1.62042	-0.0429153	-0.0696182	-0.0967979	-0.0629425
1.62708	-0.043869	-0.0705719	-0.0963211	-0.064373
1.63375	-0.0419617	-0.0710487	-0.0982285	-0.0681877
1.64042	-0.0395775	-0.0715256	-0.100136	-0.0715256
1.64708	-0.038147	-0.0724792	-0.101566	-0.0720024
1.65375	-0.0386238	-0.0729561	-0.102997	-0.0710487
1.66042	-0.038147	-0.0724792	-0.106335	-0.0720024
1.66708	-0.0376701	-0.0720024	-0.108719	-0.0743866
1.67375	-0.0376701	-0.0710487	-0.110149	-0.0753403
1.68042	-0.038147	-0.0691414	-0.110626	-0.0762939
1.68708	-0.0371933	-0.0658035	-0.110149	-0.0786781
1.69375	-0.0352859	-0.0634193	-0.109196	-0.0815392
1.70042	-0.0357628	-0.0634193	-0.106812	-0.0824928
1.70708	-0.0391006	-0.0634193	-0.105381	-0.0815392
1.71375	-0.0419617	-0.064373	-0.104427	-0.0805855
1.72042	-0.043869	-0.0658035	-0.102997	-0.0801086
1.72708	-0.0443459	-0.0677109	-0.101089	-0.0801086
1.73375	-0.043869	-0.0681877	-0.0982285	-0.079155
1.74042	-0.041008	-0.067234	-0.0939369	-0.0772476
1.74708	-0.0376701	-0.0653267	-0.0863075	-0.0743866
1.75375	-0.0357628	-0.0619888	-0.0748634	-0.0715256
1.76042	-0.0352859	-0.0591278	-0.0581741	-0.0705719
1.76708	-0.0362396	-0.0581741	-0.0367165	-0.0710487
1.77375	-0.0371933	-0.058651	-0.0114441	-0.0724792
1.78042	-0.0386238	-0.0605583	0.0162125	-0.0748634
1.78708	-0.0386238	-0.0624657	0.0452995	-0.0772476
1.79375	-0.0386238	-0.064373	0.0748634	-0.0782013
1.80042	-0.038147	-0.0653267	0.103951	-0.0777245
1.80708	-0.0357628	-0.0653267	0.132084	-0.0762939
1.81375	-0.0314713	-0.0648499	0.160217	-0.0743866
1.82042	-0.026226	-0.0629425	0.189304	-0.0720024
1.82708	-0.023365	-0.061512	0.218868	-0.0696182
1.83375	-0.0228882	-0.0605583	0.248909	-0.0681877
1.84042	-0.0238419	-0.058651	0.277519	-0.0662804
1.84708	-0.0257492	-0.0562668	0.306606	-0.0619888
1.85375	-0.0290871	-0.0534058	0.337601	-0.0562668
1.86042	-0.0333786	-0.0500679	0.372887	-0.0505447
1.86708	-0.0357628	-0.04673	0.413895	-0.0443459
1.87375	-0.0357628	-0.0424385	0.461102	-0.0367165
1.88042	-0.0338554	-0.0376701	0.515461	-0.0286102
1.88708	-0.0333786	-0.0300407	0.576496	-0.0195503
1.89375	-0.0343323	-0.0209808	0.642776	-0.00810623
1.90042	-0.0371933	-0.00905991	0.712395	0.00619888
1.90708	-0.0400543	0.00667572	0.785828	0.0247955
1.91375	-0.0419617	0.0305176	0.867844	0.0486374
1.92042	-0.0429153	0.0605583	0.963688	0.079155
1.92708	-0.0429153	0.0948906	1.0767	0.116348
1.93375	-0.0419617	0.137329	1.2126	0.15974
1.94042	-0.0386238	0.190735	1.37568	0.211716
1.94708	-0.0343323	0.256062	1.56975	0.275135
1.95375	-0.0300407	0.330448	1.79958	0.350475
1.96042	-0.0271797	0.415325	2.06566	0.440598
1.96708	-0.0247955	0.514984	2.36845	0.545502
1.97375	-0.0228882	0.628948	2.70414	0.665188
1.98042	-0.0214577	0.756264	3.0694	0.798225
1.98708	-0.0209808	0.89407	3.45945	0.943184
1.99375	-0.0190735	1.04475	3.87144	1.09911
2.00042	-0.0166893	1.20926	4.30107	1.26553
2.00708	-0.014782	1.38569	4.74548	1.44482
2.01375	-0.0128746	1.57166	5.20658	1.63841
2.02042	-0.00953674	1.76477	5.68628	1.84679
2.02708	-0.00429153	1.96791	6.18839	2.06995
2.03375	-0.000953674	2.18439	6.71387	2.30742
2.04042	0.00143051	2.41375	7.26366	2.56014
2.04708	0.0038147	2.65503	7.83777	2.83051
2.05375	0.00762939	2.90728	8.43477	3.11947
2.06042	0.0114441	3.17049	9.05228	3.42751
2.06708	0.0138283	3.44276	9.68456	3.75032
2.07375	0.0162125	3.71599	10.3264	4.08554
2.08042	0.0200272	3.98397	10.9701	4.42791
2.08708	0.023365	4.2448	11.6062	4.77076
2.09375	0.0252724	4.49657	12.2261	5.10788
2.10042	0.0257492	4.73642	12.8179	5.43356
2.10708	0.0252724	4.95911	13.3686	5.74589
2.11375	0.0243187	5.16319	13.8664	6.0401
2.12042	0.0219345	5.34773	14.2975	6.31237
2.12708	0.0200272	5.51081	14.6537	6.55842
2.13375	0.0181198	5.64861	14.9307	6.7749
2.14042	0.0171661	5.76115	15.1258	6.95992
2.14708	0.0181198	5.8465	15.2378	7.11346
2.15375	0.017643	5.90515	15.2717	7.23457
2.16042	0.0171661	5.93853	15.234	7.32517
2.16708	0.020504	5.9514	15.1343	7.38764
2.17375	0.0338554	5.9557	14.9808	7.43055
2.18042	0.0624657	5.96142	14.7862	7.46346
2.18708	0.107288	5.97334	14.5683	7.48968
2.19375	0.165462	5.98955	14.3437	7.50828
2.20042	0.227928	6.00481	14.1201	7.51591
2.20708	0.285149	6.01339	13.8998	7.50923
2.21375	0.32711	6.00576	13.6819	7.48205
2.22042	0.345707	5.97572	13.464	7.43055
2.22708	0.340462	5.92184	13.2413	7.35331
2.23375	0.317574	5.85175	13.0081	7.25603
2.24042	0.286102	5.7745	12.7678	7.14684
2.24708	0.253201	5.69534	12.5265	7.03144
2.25375	0.221729	5.61714	12.2957	6.91748
2.26042	0.192642	5.54466	12.0816	6.8059
2.26708	0.166416	5.47838	11.8885	6.69861
2.27375	0.14782	5.42116	11.7207	6.59657
2.28042	0.14019	5.37586	11.5833	6.50501
2.28708	0.144958	5.3463	11.4794	6.42776
2.29375	0.162125	5.3339	11.4079	6.36673
2.30042	0.188828	5.33581	11.3664	6.32143
2.30708	0.217438	5.34773	11.3559	6.29044
2.31375	0.239372	5.36585	11.375	6.27184
2.32042	0.247955	5.38969	11.4217	6.26135
2.32708	0.241756	5.41782	11.4961	6.25658
2.33375	0.224113	5.45168	11.5991	6.25849
2.34042	0.199795	5.49412	11.735	6.27041
2.34708	0.174999	5.55086	11.9066	6.29759
2.35375	0.152588	5.6262	12.1174	6.34384
2.36042	0.129223	5.71823	12.3692	6.41251
2.36708	0.101566	5.82504	12.6629	6.50167
2.37375	0.0634193	5.94759	12.9991	6.61135
2.38042	0.0128746	6.08969	13.3748	6.74152
2.38708	-0.0472069	6.25372	13.7873	6.89363
2.39375	-0.11158	6.44207	14.2326	7.0715
2.40042	-0.173092	6.65808	14.7071	7.27797
2.40708	-0.225544	6.90556	15.2068	7.51448
2.41375	-0.263691	7.18403	15.7242	7.77912
2.42042	-0.286102	7.48825	16.2568	8.06665
2.42708	-0.294209	7.81298	16.8061	8.36945
2.43375	-0.290871	8.15678	17.3759	8.68416
2.44042	-0.278473	8.52251	17.9687	9.00984
2.44708	-0.261307	8.91876	18.5909	9.34887
2.45375	-0.240803	9.36937	19.2547	9.71746
2.46042	-0.220299	9.92632	19.9766	10.1519
2.46708	-0.201225	10.6792	20.7901	10.7217
2.47375	-0.184059	11.7602	21.77	11.5318
2.48042	-0.16737	13.3495	23.0651	12.7316
2.48708	-0.150681	15.6651	24.9348	14.5106
2.49375	-0.134945	18.9362	27.7801	17.0755
2.50042	-0.119686	23.3612	32.1493	20.6203
2.50708	-0.104427	29.0632	38.7025	25.2857
2.51375	-0.0891685	36.0527	48.1296	31.1294
2.52042	-0.0743866	44.208	61.0247	38.094
2.52708	-0.058651	53.2866	77.7431	46.0048
2.53375	-0.043869	62.9568	98.2809	54.5888
2.54042	-0.0305176	72.8407	122.226	63.5166
2.54708	-0.0190735	82.5615	148.792	72.4468
2.55375	-0.00810623	91.783	176.904	81.0575
2.56042	0.00190735	100.237	205.347	89.0741
2.56708	0.0100136	107.728	232.924	96.2863
2.57375	0.0162125	114.12	258.597	102.551
2.58042	0.0219345	119.321	281.564	107.768
2.58708	0.0267029	123.274	301.256	111.872
2.59375	0.0290871	125.95	317.313	114.82
2.60042	0.0295639	127.334	329.531	116.588
2.60708	0.0290871	127.423	337.813	117.17
2.61375	0.0281334	126.23	342.121	116.571
2.62042	0.0267029	123.8	342.45	114.816
2.62708	0.026226	120.207	338.85	111.956
2.63375	0.0271797	115.556	331.453	108.069
2.64042	0.0286102	109.981	320.508	103.267
2.64708	0.0281334	103.648	306.403	97.6872
2.65375	0.0267029	96.746	289.667	91.4979
2.66042	0.0228882	89.4828	270.963	84.8899
2.66708	0.017643	82.0727	251.051	78.0649
2.67375	0.0123978	74.7237	230.715	71.2266
2.68042	0.00715256	67.6303	210.693	64.5685
2.68708	0.0038147	60.9589	191.61	58.2581
2.69375	0.00476837	54.8344	173.941	52.4259
2.70042	0.0109673	49.3283	157.983	47.1573
2.70708	0.0219345	44.4679	143.863	42.4924
2.71375	0.0371933	40.2408	131.56	38.4274
2.72042	0.058651	36.603	120.95	34.924
2.72708	0.0844002	33.494	111.86	31.9257
2.73375	0.116825	30.8414	104.105	29.3722
2.74042	0.154972	28.5792	97.5041	27.2017
2.74708	0.196934	26.649	91.8941	25.3539
2.75375	0.239372	25.0001	87.1325	23.7784
2.76042	0.280857	23.5882	83.1041	22.4357
2.76708	0.321865	22.3789	79.7157	21.2955
2.77375	0.360966	21.4787	76.9033	20.4482
2.78042	0.393391	21.7781	75.099	20.7148
2.78708	0.412941	25.3649	77.3458	24.0598
2.79375	0.415325	34.3184	90.3816	32.4593
2.80042	0.399113	49.1481	120.792	46.4005
2.80708	0.370502	68.5124	170.218	64.6019
2.81375	0.335693	90.4956	234.596	85.2404
2.82042	0.299931	113.041	308.015	106.391
2.82708	0.271797	133.488	383.82	125.558
2.83375	0.256062	149.499	453.471	140.518
2.84042	0.25177	160.476	509.64	150.688
2.84708	0.250816	167.768	550.574	157.347
2.85375	0.247478	173.237	580.637	162.277
2.86042	0.239849	178.18	605.869	166.697
2.86708	0.227451	183.403	630.672	171.335
2.87375	0.210762	189.522	657.897	176.726
2.88042	0.193119	197.094	689.704	183.36
2.88708	0.178814	206.621	728.08	191.689
2.89375	0.169277	218.497	775.069	202.076
2.90042	0.164509	232.962	832.791	214.736
2.90708	0.163555	250.058	903.039	229.698
2.91375	0.167847	269.61	986.131	246.825
2.92042	0.177383	291.24	1078.98	265.827
2.92708	0.187874	314.343	1172.76	286.26
2.93375	0.197887	337.918	1252.44	307.369
2.94042	0.202656	360.204	1301.13	327.769
2.94708	0.200748	378.52	1306.37	345.197
2.95375	0.190735	389.832	1263.8	356.862
2.96042	0.174046	391.75	1176.57	360.332
2.96708	0.154018	383.086	1054.41	354.176
2.97375	0.133038	363.872	913.155	338.136
2.98042	0.11301	335.346	770.407	313.123
2.98708	0.0972748	300.067	639.381	281.324
2.99375	0.087738	261.425	526.055	245.853
3.00042	0.082016	222.636	431.294	209.829
3.00708	0.0772476	186.091	354.065	175.674
3.01375	0.0729561	153.301	292.5	144.936
3.02042	0.0696182	125.163	244.103	118.483
3.02708	0.067234	102.05	206.15	96.6611
3.03375	0.0638962	83.7822	176.138	79.3343
3.04042	0.0596046	69.7007	152.098	65.9609
3.04708	0.0557899	58.876	132.581	55.728
3.05375	0.0519753	50.4241	116.525	47.802
3.06042	0.0486374	43.6893	103.153	41.5301
3.06708	0.0452995	38.2266	91.9089	36.4809
3.07375	0.043869	33.7276	82.3927	32.3687
3.08042	0.0424385	29.9797	74.2884	28.9865
3.08708	0.0400543	26.8378	67.3323	26.1779
3.09375	0.0362396	24.1981	61.3117	23.8276
3.10042	0.0305176	21.9722	56.0684	21.853
3.10708	0.023365	20.0844	51.4855	20.1883
3.11375	0.0157356	18.4741	47.4715	18.7774
3.12042	0.0100136	17.097	43.9415	17.57
3.12708	0.00667572	15.9149	40.8206	16.5248
3.13375	0.00619888	14.8931	38.0483	15.6088
3.14042	0.00905991	14.0009	35.5725	14.7934
3.14708	0.0128746	13.2113	33.3524	14.0557
3.15375	0.0171661	12.5031	31.3482	13.3767
3.16042	0.0200272	11.8589	29.5277	12.742
3.16708	0.0200272	11.2662	27.8645	12.1417
3.17375	0.0195503	10.7136	26.3381	11.5676
3.18042	0.0171661	10.1938	24.9319	11.0183
3.18708	0.0143051	9.70173	23.6297	10.4918
3.19375	0.0133514	9.233	22.419	9.98878
3.20042	0.0143051	8.78811	21.2903	9.51147
3.20708	0.0171661	8.36802	20.2384	9.06563
3.21375	0.0185966	7.97415	19.2618	8.65364
3.22042	0.0185966	7.60794	18.3592	8.27551
3.22708	0.0185966	7.26843	17.5281	7.93219
3.23375	0.0171661	6.95562	16.7661	7.6251
3.24042	0.0138283	6.66857	16.0718	7.35617
3.24708	0.0100136	6.40583	15.4419	7.12395
3.25375	0.00762939	6.16503	14.8749	6.9294
3.26042	0.00715256	5.94616	14.3666	6.77299
3.26708	0.00619888	5.75161	13.9155	6.65617
3.27375	0.00429153	5.58233	13.5193	6.5794
3.28042	0.00333786	5.43785	13.175	6.54125
3.28708	0.00333786	5.31578	12.8818	6.54268
3.29375	0.00333786	5.21612	12.6357	6.58274
3.30042	0.0038147	5.13697	12.4335	6.6576
3.30708	0.00524521	5.0745	12.2681	6.76155
3.31375	0.00715256	5.02491	12.1322	6.88648
3.32042	0.00858307	4.98486	12.0187	7.02429
3.32708	0.00810623	4.951	11.9162	7.16209
3.33375	0.00667572	4.91953	11.8146	7.2875
3.34042	0.00476837	4.8871	11.7049	7.38859
3.34708	0.00333786	4.85086	11.5824	7.45773
3.35375	0.00238419	4.80795	11.4436	7.4892
3.36042	0.00238419	4.75883	11.2863	7.47681
3.36708	0.00429153	4.70257	11.1089	7.42054
3.37375	0.00667572	4.63724	10.911	7.32517
3.38042	0.00858307	4.56142	10.694	7.19452
3.38708	0.00858307	4.47893	10.4609	7.03335
3.39375	0.00810623	4.39262	10.2134	6.84881
3.40042	0.00715256	4.30155	9.95398	6.64949
3.40708	0.00572205	4.20475	9.6879	6.44064
3.41375	0.00476837	4.10843	9.41992	6.22463
3.42042	0.00476837	4.01497	9.15289	6.00624
3.42708	0.00619888	3.92437	8.88968	5.79023
3.43375	0.00762939	3.83377	8.63171	5.57804
3.44042	0.00810623	3.74556	8.38137	5.37014
3.44708	0.00905991	3.66211	8.13913	5.16891
3.45375	0.0100136	3.58391	7.90691	4.97627
3.46042	0.0114441	3.50857	7.68423	4.79555
3.46708	0.0138283	3.438	7.47252	4.62484
3.47375	0.014782	3.37172	7.2732	4.46653
3.48042	0.0152588	3.31211	7.09105	4.32253
3.48708	0.014782	3.25871	6.92797	4.19569
3.49375	0.0157356	3.21293	6.78587	4.08745
3.50042	0.017643	3.17526	6.66618	3.99876
3.50708	0.0214577	3.14903	6.57177	3.932
3.51375	0.0257492	3.13616	6.50358	3.89147
3.52042	0.0314713	3.1395	6.45971	3.8805
3.52708	0.0376701	3.15857	6.44207	3.89957
3.53375	0.0414848	3.19481	6.45161	3.94964
3.54042	0.041008	3.24869	6.48975	4.03214
3.54708	0.0376701	3.32069	6.5546	4.1461
3.55375	0.0352859	3.41034	6.6452	4.29106
3.56042	0.0338554	3.5162	6.75869	4.46463
3.56708	0.0333786	3.63874	6.88934	4.66204
3.57375	0.0329018	3.77703	7.03192	4.87852
3.58042	0.0348091	3.92723	7.18069	5.10931
3.58708	0.038147	4.08411	7.33042	5.34964
3.59375	0.0419617	4.24194	7.47395	5.59473
3.60042	0.0457764	4.39596	7.60317	5.83696
3.60708	0.0491142	4.53997	7.71332	6.06823
3.61375	0.0538826	4.66633	7.79915	6.28185
3.62042	0.0596046	4.77076	7.85494	6.47163
3.62708	0.0648499	4.84991	7.87783	6.62899
3.63375	0.0686646	4.90332	7.86495	6.74772
3.64042	0.0710487	4.93002	7.81822	6.82545
3.64708	0.0724792	4.93002	7.73716	6.86312
3.65375	0.0724792	4.90427	7.62463	6.86359
3.66042	0.0720024	4.85373	7.48634	6.82926
3.66708	0.0715256	4.78268	7.32756	6.76441
3.67375	0.0715256	4.69398	7.15208	6.67048
3.68042	0.0715256	4.59051	6.96421	6.55317
3.68708	0.0715256	4.47655	6.76823	6.41584
3.69375	0.0710487	4.35448	6.56652	6.26135
3.70042	0.0710487	4.22812	6.36196	6.09398
3.70708	0.0691414	4.10032	6.15549	5.91755
3.71375	0.0667572	3.97253	5.9495	5.73635
3.72042	0.0658035	3.84426	5.74684	5.55182
3.72708	0.0653267	3.71599	5.54848	5.3668
3.73375	0.0653267	3.59058	5.35727	5.18179
3.74042	0.0638962	3.46899	5.17416	4.99916
3.74708	0.0619888	3.35073	5.00011	4.82035
3.75375	0.0591278	3.23582	4.83465	4.6463
3.76042	0.0548363	3.12662	4.67825	4.47607
3.76708	0.0481606	3.02505	4.53186	4.31108
3.77375	0.041008	2.93016	4.39453	4.15277
3.78042	0.0348091	2.84147	4.26435	4.00305
3.78708	0.0295639	2.75755	4.14085	3.86
3.79375	0.026226	2.67792	4.02546	3.72362
3.80042	0.0247955	2.60258	3.91865	3.59488
3.80708	0.0238419	2.52962	3.81899	3.47328
3.81375	0.0238419	2.45905	3.72553	3.35789
3.82042	0.0238419	2.39134	3.63874	3.24821
3.82708	0.0238419	2.32649	3.55911	3.14474
3.83375	0.023365	2.26688	3.4833	3.04747
3.84042	0.0219345	2.21157	3.40939	2.95687
3.84708	0.0209808	2.15912	3.33643	2.87294
3.85375	0.0190735	2.10857	3.26586	2.79284
3.86042	0.0166893	2.06184	3.19767	2.71559
3.86708	0.0162125	2.01797	3.13044	2.64072
3.87375	0.0171661	1.97458	3.06511	2.5692
3.88042	0.0185966	1.93119	3.00312	2.50053
3.88708	0.0195503	1.89066	2.94447	2.43473
3.89375	0.0195503	1.85394	2.89011	2.37274
3.90042	0.0185966	1.81818	2.83909	2.31552
3.90708	0.0152588	1.78337	2.79331	2.26212
3.91375	0.0114441	1.75142	2.74992	2.21348
3.92042	0.00715256	1.72424	2.70987	2.17056
3.92708	0.00476837	1.69992	2.67553	2.13146
3.93375	0.00429153	1.67847	2.64454	2.0957
3.94042	0.00429153	1.65892	2.61641	2.06375
3.94708	0.00333786	1.64175	2.58923	2.03514
3.95375	0.00143051	1.62697	2.56586	2.01082
3.96042	-0.000476837	1.61505	2.54774	1.99127
3.96708	-0.00238419	1.60456	2.53248	1.97697
3.97375	-0.00572205	1.59645	2.52199	1.96886
3.98042	-0.00905991	1.59264	2.51579	1.96552
3.98708	-0.00905991	1.59454	2.51579	1.96552
3.99375	-0.00667572	1.60122	2.52008	1.96934
4.00042	-0.0038147	1.61219	2.52724	1.97887
4.00708	-0.00238419	1.62601	2.5382	1.99413
4.01375	-0.00143051	1.64413	2.55394	2.01559
4.02042	-0.00190735	1.66702	2.57444	2.0442
4.02708	-0.00572205	1.69611	2.59829	2.08235
4.03375	-0.0114441	1.72997	2.6269	2.12812
4.04042	-0.0152588	1.76907	2.66266	2.17867
4.04708	-0.0162125	1.81293	2.70271	2.23351
4.05375	-0.0152588	1.86253	2.74515	2.29359
4.06042	-0.0128746	1.91498	2.7895	2.35844
4.06708	-0.00858307	1.97124	2.83718	2.42662
4.07375	-0.00476837	2.03085	2.8882	2.49672
4.08042	-0.00429153	2.09236	2.93922	2.5692
4.08708	-0.00619888	2.1534	2.99072	2.64359
4.09375	-0.00858307	2.213	3.04222	2.71845
4.10042	-0.0104904	2.27118	3.09372	2.79188
4.10708	-0.0109673	2.32553	3.14283	2.8615
4.11375	-0.0114441	2.3737	3.18718	2.92492
4.12042	-0.0119209	2.41518	3.22437	2.98262
4.12708	-0.0119209	2.45094	3.25394	3.03221
4.13375	-0.0119209	2.48098	3.2773	3.07226
4.14042	-0.0114441	2.5053	3.29208	3.10278
4.14708	-0.0109673	2.52247	3.29876	3.12471
4.15375	-0.0119209	2.53391	3.29876	3.1395
4.16042	-0.0133514	2.54011	3.2959	3.14617
4.16708	-0.0152588	2.53963	3.28732	3.14474
4.17375	-0.0152588	2.53153	3.27253	3.13425
4.18042	-0.0138283	2.5177	3.25251	3.11613
4.18708	-0.0123978	2.49863	3.22866	3.09134
4.19375	-0.0104904	2.47574	3.20101	3.0632
4.20042	-0.00715256	2.45142	3.16858	3.03125
4.20708	-0.00333786	2.42567	3.1333	2.99549
4.21375	-0.00143051	2.39897	3.09658	2.95877
4.22042	-0.00190735	2.37131	3.05939	2.92253
4.22708	-0.00429153	2.3427	3.02029	2.88868
4.23375	-0.00667572	2.31218	2.98023	2.85435
4.24042	-0.00858307	2.2788	2.94018	2.82049
4.24708	-0.0104904	2.24447	2.90108	2.78807
4.25375	-0.0114441	2.21157	2.86436	2.75755
4.26042	-0.0104904	2.18153	2.82955	2.72846
4.26708	-0.00619888	2.15387	2.79856	2.6989
4.27375	-0.000476837	2.12908	2.77138	2.66981
4.28042	0.00524521	2.10762	2.74706	2.64263
4.28708	0.00858307	2.0895	2.72322	2.61784
4.29375	0.0104904	2.07329	2.69985	2.59542
4.30042	0.0114441	2.0566	2.67744	2.57683
4.30708	0.0114441	2.03943	2.65503	2.56109
4.31375	0.0100136	2.02131	2.63071	2.54583
4.32042	0.00858307	2.00319	2.60639	2.52914
4.32708	0.00953674	1.98412	2.58493	2.50959
4.33375	0.0123978	1.96552	2.56491	2.48861
4.34042	0.0152588	1.94597	2.54536	2.46572
4.34708	0.0162125	1.92451	2.52485	2.43998
4.35375	0.0166893	1.90163	2.5034	2.41184
4.36042	0.0162125	1.87874	2.47908	2.38228
4.36708	0.014782	1.85299	2.45094	2.35033
4.37375	0.0138283	1.8239	2.41899	2.31552
4.38042	0.0123978	1.79243	2.38419	2.27833
4.38708	0.0109673	1.76048	2.34747	2.23923
4.39375	0.00953674	1.72853	2.31171	2.20013
4.40042	0.00953674	1.69468	2.27594	2.16246
4.40708	0.0104904	1.66035	2.24018	2.12574
4.41375	0.0119209	1.62601	2.20394	2.08855
4.42042	0.0143051	1.59168	2.16722	2.05183
4.42708	0.017643	1.55783	2.13099	2.01654
4.43375	0.0214577	1.52445	2.09522	1.98221
4.44042	0.0243187	1.4925	2.05994	1.94883
4.44708	0.0257492	1.46246	2.02656	1.91736
4.45375	0.026226	1.43433	1.99509	1.88875
4.46042	0.0257492	1.40905	1.96409	1.86253
4.46708	0.0247955	1.38664	1.93262	1.83678
4.47375	0.0243187	1.36566	1.90067	1.81198
4.48042	0.0252724	1.34611	1.87063	1.78957
4.48708	0.0267029	1.32656	1.84345	1.76859
4.49375	0.0286102	1.30892	1.82056	1.74952
4.50042	0.0295639	1.29461	1.80244	1.73044
4.50708	0.0300407	1.28269	1.78909	1.71185
4.51375	0.0295639	1.27411	1.78003	1.6923
4.52042	0.0267029	1.26886	1.77288	1.6737
4.52708	0.023365	1.26648	1.76573	1.65462
4.53375	0.0200272	1.266	1.7581	1.63603
4.54042	0.0171661	1.26743	1.75095	1.61743
4.54708	0.0133514	1.27125	1.74618	1.59979
4.55375	0.0100136	1.27649	1.74475	1.58405
4.56042	0.0100136	1.28222	1.74665	1.57022
4.56708	0.0104904	1.28841	1.75142	1.55783
4.57375	0.0100136	1.29604	1.75953	1.54734
4.58042	0.00762939	1.30272	1.76859	1.53875
4.58708	0.00572205	1.30796	1.77765	1.53112
4.59375	0.00429153	1.31321	1.78623	1.52445
4.60042	0.00190735	1.32036	1.79672	1.51634
4.60708	-0.00190735	1.32942	1.8096	1.50967
4.61375	-0.00667572	1.33944	1.82199	1.50585
4.62042	-0.00858307	1.3485	1.83392	1.50394
4.62708	-0.00953674	1.35708	1.84631	1.50251
4.63375	-0.0109673	1.36614	1.86014	1.50299
4.64042	-0.0138283	1.3752	1.87397	1.50728
4.64708	-0.014782	1.38283	1.88732	1.51443
4.65375	-0.0133514	1.39046	1.9021	1.52302
4.66042	-0.0109673	1.40142	1.92022	1.53255
4.66708	-0.00810623	1.41621	1.93834	1.54257
4.67375	-0.0038147	1.42908	1.9536	1.55401
4.68042	0.00190735	1.44053	1.966	1.56593
4.68708	0.00476837	1.45149	1.97649	1.57738
4.69375	0.00524521	1.46246	1.98364	1.58739
4.70042	0.00333786	1.46914	1.9865	1.59788
4.70708	0	1.47247	1.98793	1.6098
4.71375	-0.00524521	1.47438	1.98936	1.62172
4.72042	-0.0104904	1.47581	1.98841	1.63221
4.72708	-0.014782	1.47533	1.98269	1.64032
4.73375	-0.0171661	1.47295	1.97411	1.64557
4.74042	-0.0181198	1.46914	1.96314	1.6489
4.74708	-0.0181198	1.46389	1.94979	1.65081
4.75375	-0.0181198	1.45626	1.93357	1.65129
4.76042	-0.0181198	1.44815	1.91593	1.64938
4.76708	-0.0195503	1.43862	1.89924	1.64461
4.77375	-0.0219345	1.42813	1.88303	1.63698
4.78042	-0.0238419	1.41573	1.86586	1.62601
4.78708	-0.0271797	1.40285	1.84584	1.61219
4.79375	-0.0314713	1.38903	1.8239	1.59597
4.80042	-0.0348091	1.37568	1.79958	1.57928
4.80708	-0.0367165	1.36185	1.77431	1.5626
4.81375	-0.0362396	1.34706	1.74713	1.54543
4.82042	-0.0352859	1.3299	1.71757	1.52731
4.82708	-0.0338554	1.31083	1.68657	1.51014
4.83375	-0.0333786	1.28984	1.65653	1.49107
4.84042	-0.0343323	1.26743	1.62745	1.47009
4.84708	-0.0367165	1.2455	1.5974	1.4472
4.85375	-0.0395775	1.22452	1.56736	1.42336
4.86042	-0.043869	1.20544	1.53923	1.39952
4.86708	-0.0476837	1.18732	1.513	1.37711
4.87375	-0.0486374	1.17111	1.4863	1.35803
4.88042	-0.0472069	1.1549	1.4596	1.34134
4.88708	-0.0443459	1.13821	1.43433	1.32608
4.89375	-0.041008	1.11961	1.41001	1.31369
4.90042	-0.038147	1.10006	1.38474	1.3032
4.90708	-0.0371933	1.08099	1.35708	1.29271
4.91375	-0.0376701	1.06239	1.33181	1.28078
4.92042	-0.0395775	1.04523	1.30987	1.26839
4.92708	-0.0424385	1.03045	1.2908	1.25694
4.93375	-0.04673	1.01805	1.27411	1.24502
4.94042	-0.0500679	1.00803	1.26219	1.23358
4.94708	-0.0514984	0.998497	1.25313	1.22404
4.95375	-0.0510216	0.98896	1.24502	1.21593
4.96042	-0.0491142	0.977516	1.23549	1.20878
4.96708	-0.0472069	0.965118	1.2269	1.20258
4.97375	-0.0448227	0.953197	1.2188	1.19781
4.98042	-0.0424385	0.944138	1.21164	1.194
4.98708	-0.0424385	0.937462	1.20783	1.19066
4.99375	-0.043869	0.932693	1.2064	1.18828
5.00042	-0.0472069	0.930309	1.20592	1.1878
5.00708	-0.0495911	0.928402	1.20449	1.18828
5.01375	-0.0514984	0.92411	1.20306	1.19019
5.02042	-0.0538826	0.917912	1.20163	1.19209
5.02708	-0.0553131	0.910759	1.20115	1.19448
5.03375	-0.0562668	0.903606	1.20211	1.19686
5.04042	-0.0557899	0.896931	1.20401	1.19972
5.04708	-0.0538826	0.892639	1.20687	1.20211
5.05375	-0.0510216	0.893116	1.20974	1.20401
5.06042	-0.0476837	0.898838	1.2126	1.20497
5.06708	-0.043869	0.907421	1.21737	1.20449
5.07375	-0.0395775	0.917435	1.22499	1.20354
5.08042	-0.0357628	0.930309	1.23549	1.20306
5.08708	-0.0348091	0.945091	1.24931	1.20354
5.09375	-0.0371933	0.959396	1.26743	1.20401
5.10042	-0.0400543	0.973225	1.28794	1.2064
5.10708	-0.041008	0.988483	1.30987	1.20974
5.11375	-0.041008	1.0066	1.33276	1.21689
5.12042	-0.041008	1.02472	1.35803	1.22643
5.12708	-0.0400543	1.0438	1.38569	1.23787
5.13375	-0.038147	1.06573	1.41335	1.25074
5.14042	-0.0367165	1.08814	1.44005	1.26457
5.14708	-0.0371933	1.10722	1.46627	1.27888
5.15375	-0.038147	1.12391	1.49155	1.29271
5.16042	-0.0386238	1.13916	1.51634	1.3051
5.16708	-0.0386238	1.15395	1.53971	1.31655
5.17375	-0.0371933	1.16682	1.56164	1.32704
5.18042	-0.0343323	1.17874	1.58215	1.33801
5.18708	-0.0295639	1.19066	1.59883	1.3504
5.19375	-0.0257492	1.20115	1.61314	1.36137
5.20042	-0.0238419	1.20878	1.62411	1.37091
5.20708	-0.023365	1.21403	1.63126	1.37949
5.21375	-0.023365	1.21832	1.63507	1.38855
5.22042	-0.023365	1.2207	1.63603	1.3957
5.22708	-0.0228882	1.22261	1.63555	1.40095
5.23375	-0.0228882	1.22452	1.63174	1.40619
5.24042	-0.0219345	1.22643	1.62506	1.41239
5.24708	-0.0200272	1.22786	1.61839	1.41907
5.25375	-0.0185966	1.22833	1.61266	1.42574
5.26042	-0.017643	1.22976	1.60837	1.4348
5.26708	-0.017643	1.23358	1.60408	1.4472
5.27375	-0.0166893	1.24121	1.6017	1.46246
5.28042	-0.0133514	1.2536	1.60217	1.48249
5.28708	-0.00905991	1.27077	1.60408	1.50776
5.29375	-0.00429153	1.29032	1.60933	1.53875
5.30042	0.000476837	1.3113	1.61839	1.57356
5.30708	0.00476837	1.33371	1.63269	1.61123
5.31375	0.00858307	1.35899	1.65033	1.65415
5.32042	0.0109673	1.3876	1.67084	1.70135
5.32708	0.0123978	1.41811	1.6942	1.75476
5.33375	0.0128746	1.45435	1.72138	1.81437
5.34042	0.0133514	1.49584	1.7519	1.8816
5.34708	0.0157356	1.54352	1.7848	1.95599
5.35375	0.0190735	1.59407	1.82009	2.03514
5.36042	0.0228882	1.64557	1.85728	2.11954
5.36708	0.0257492	1.69992	1.89686	2.20919
5.37375	0.0281334	1.75762	1.93739	2.30122
5.38042	0.0300407	1.81723	1.97887	2.39468
5.38708	0.0314713	1.8754	2.02036	2.48957
5.39375	0.0324249	1.93262	2.06184	2.58636
5.40042	0.0329018	1.98746	2.1019	2.68173
5.40708	0.0324249	2.03991	2.13909	2.77185
5.41375	0.0309944	2.08807	2.17247	2.85482
5.42042	0.0295639	2.13003	2.20156	2.93064
5.42708	0.0276566	2.16627	2.22731	3.00026
5.43375	0.0257492	2.1987	2.25067	3.06177
5.44042	0.0252724	2.22874	2.27213	3.11422
5.44708	0.0247955	2.25639	2.29168	3.15809
5.45375	0.0252724	2.28214	2.3098	3.19433
5.46042	0.0252724	2.30789	2.32649	3.22533
5.46708	0.0257492	2.33603	2.34365	3.25155
5.47375	0.0247955	2.3675	2.36082	3.27396
5.48042	0.0224113	2.40278	2.38037	3.29542
5.48708	0.0209808	2.44093	2.40326	3.32069
5.49375	0.0214577	2.48146	2.43187	3.35121
5.50042	0.0238419	2.52485	2.46668	3.38697
5.50708	0.0257492	2.57349	2.50721	3.42751
5.51375	0.0286102	2.62642	2.55251	3.47185
5.52042	0.0319481	2.68364	2.60258	3.52001
5.52708	0.0338554	2.74467	2.65741	3.57342
5.53375	0.0333786	2.81	2.71559	3.63255
5.54042	0.0305176	2.87914	2.77567	3.69453
5.54708	0.0267029	2.94924	2.83623	3.75843
5.55375	0.023365	3.01743	2.89774	3.82471
5.56042	0.0209808	3.08371	2.95734	3.89481
5.56708	0.0190735	3.14569	3.01409	3.96538
5.57375	0.0181198	3.20148	3.06654	4.03404
5.58042	0.0166893	3.24965	3.11041	4.09603
5.58708	0.0157356	3.28922	3.14474	4.14944
5.59375	0.0128746	3.32022	3.16858	4.19283
5.60042	0.00953674	3.34024	3.18193	4.22239
5.60708	0.00619888	3.3493	3.18241	4.2367
5.61375	0.0038147	3.34883	3.1724	4.23527
5.62042	0.00476837	3.33929	3.15428	4.22049
5.62708	0.00667572	3.31926	3.12948	4.19378
5.63375	0.00905991	3.28875	3.09801	4.15564
5.64042	0.0100136	3.24869	3.05891	4.10461
5.64708	0.00810623	3.20196	3.01313	4.04263
5.65375	0.0038147	3.14856	2.96068	3.97158
5.66042	-0.00238419	3.08847	2.90346	3.89385
5.66708	-0.00810623	3.0241	2.8429	3.81041
5.67375	-0.0123978	2.95639	2.78091	3.72171
5.68042	-0.0143051	2.88773	2.7194	3.63111
5.68708	-0.0128746	2.81858	2.6598	3.54099
5.69375	-0.00905991	2.74897	2.60305	3.44992
5.70042	-0.00524521	2.67982	2.54822	3.35789
5.70708	-0.0038147	2.61259	2.49481	3.26777
5.71375	-0.00476837	2.54774	2.44188	3.18003
5.72042	-0.00619888	2.48337	2.38943	3.09324
5.72708	-0.00858307	2.41995	2.33698	3.00646
5.73375	-0.0123978	2.35701	2.28548	2.92158
5.74042	-0.0152588	2.29597	2.23589	2.84004
5.74708	-0.0162125	2.23637	2.18916	2.76041
5.75375	-0.0171661	2.17819	2.14434	2.68269
5.76042	-0.0190735	2.12193	2.10094	2.60782
5.76708	-0.0209808	2.06757	2.05851	2.53487
5.77375	-0.0219345	2.01464	2.01559	2.46429
5.78042	-0.0224113	1.96266	1.96981	2.39563
5.78708	-0.023365	1.91116	1.92213	2.32887
5.79375	-0.023365	1.86157	1.87397	2.26402
5.80042	-0.0224113	1.81341	1.82772	2.20203
5.80708	-0.0200272	1.76716	1.78289	2.14386
5.81375	-0.0190735	1.72329	1.74093	2.08759
5.82042	-0.0190735	1.68276	1.70183	2.03371
5.82708	-0.020504	1.64461	1.66512	1.98269
5.83375	-0.0214577	1.6098	1.63078	1.93548
5.84042	-0.0219345	1.57833	1.59836	1.89209
5.84708	-0.0224113	1.54972	1.57022	1.85156
5.85375	-0.0214577	1.52493	1.54495	1.8158
5.86042	-0.0200272	1.50442	1.52206	1.78528
5.86708	-0.0195503	1.48582	1.49965	1.75762
5.87375	-0.0214577	1.46961	1.47867	1.7314
5.88042	-0.0247955	1.45578	1.45912	1.70755
5.88708	-0.0271797	1.44243	1.43909	1.6861
5.89375	-0.0290871	1.42813	1.41859	1.66464
5.90042	-0.0309944	1.41191	1.39952	1.6427
5.90708	-0.0314713	1.39618	1.3814	1.62077
5.91375	-0.0305176	1.38092	1.36328	1.60027
5.92042	-0.0300407	1.36423	1.34373	1.58024
5.92708	-0.0309944	1.34611	1.32179	1.55926
5.93375	-0.0329018	1.32751	1.29747	1.53732
5.94042	-0.0338554	1.30892	1.27268	1.51587
5.94708	-0.0333786	1.28841	1.24693	1.49345
5.95375	-0.0309944	1.26743	1.21975	1.46961
5.96042	-0.0271797	1.24645	1.19066	1.44577
5.96708	-0.0224113	1.22738	1.16205	1.42241
5.97375	-0.0181198	1.21021	1.13535	1.39856
5.98042	-0.0133514	1.19162	1.11008	1.37424
5.98708	-0.0100136	1.17111	1.08767	1.3504
5.99375	-0.00858307	1.14918	1.06812	1.32608
6.00042	-0.00905991	1.12724	1.05047	1.30272
6.00708	-0.0109673	1.10483	1.03426	1.27935
6.01375	-0.0138283	1.08194	1.02043	1.25694
6.02042	-0.0190735	1.06239	1.00946	1.23787
6.02708	-0.0252724	1.04761	0.999928	1.22213
6.03375	-0.0300407	1.0376	0.992298	1.20878
6.04042	-0.0324249	1.03045	0.986099	1.19781
6.04708	-0.0333786	1.02472	0.981331	1.19019
6.05375	-0.0333786	1.02139	0.978947	1.18685
6.06042	-0.0324249	1.019	0.97847	1.18637
6.06708	-0.0309944	1.01709	0.980377	1.18923
6.07375	-0.0300407	1.01566	0.985146	1.19543
6.08042	-0.0305176	1.01805	0.991344	1.20449
6.08708	-0.0314713	1.0252	1.0004	1.2145
6.09375	-0.0329018	1.03664	1.01042	1.22547
6.10042	-0.0333786	1.05238	1.02043	1.23787
6.10708	-0.0338554	1.07193	1.02949	1.2517
6.11375	-0.0352859	1.09625	1.03807	1.26743
6.12042	-0.0367165	1.12295	1.04666	1.2846
6.12708	-0.0376701	1.15204	1.05572	1.30177
6.13375	-0.038147	1.18399	1.06668	1.3175
6.14042	-0.038147	1.22118	1.07813	1.33133
6.14708	-0.0367165	1.26123	1.08957	1.34277
6.15375	-0.0338554	1.30224	1.10054	1.35374
6.16042	-0.0305176	1.3442	1.11055	1.36375
6.16708	-0.0281334	1.38903	1.11723	1.37329
6.17375	-0.0267029	1.43528	1.12009	1.38235
6.18042	-0.0257492	1.4801	1.11914	1.3895
6.18708	-0.0267029	1.52349	1.11675	1.39475
6.19375	-0.0295639	1.56689	1.11485	1.39666
6.20042	-0.0324249	1.6098	1.11294	1.39523
6.20708	-0.0343323	1.64986	1.11198	1.39236
6.21375	-0.0352859	1.68514	1.11151	1.3895
6.22042	-0.0357628	1.71661	1.11103	1.38664
6.22708	-0.0362396	1.74665	1.11008	1.38378
6.23375	-0.0357628	1.77336	1.11008	1.37997
6.24042	-0.0343323	1.79529	1.11341	1.37663
6.24708	-0.0333786	1.81484	1.12104	1.37615
6.25375	-0.0338554	1.83296	1.13344	1.38044
6.26042	-0.0343323	1.85204	1.14918	1.38903
6.26708	-0.0333786	1.87206	1.17016	1.40476
6.27375	-0.0305176	1.89734	1.19781	1.43003
6.28042	-0.0290871	1.92976	1.23358	1.46866
6.28708	-0.0271797	1.97077	1.28078	1.52206
6.29375	-0.0247955	2.02179	1.34277	1.59264
6.30042	-0.0219345	2.08378	1.41954	1.68276
6.30708	-0.0200272	2.15912	1.51253	1.79625
6.31375	-0.0190735	2.24924	1.62125	1.93405
6.32042	-0.0166893	2.35605	1.74618	2.09761
6.32708	-0.0119209	2.48098	1.88541	2.28691
6.33375	-0.00667572	2.62403	2.03943	2.50244
6.34042	-0.00190735	2.78378	2.20966	2.74515
6.34708	0.00238419	2.96021	2.39468	3.01504
6.35375	0.00715256	3.15237	2.59304	3.3102
6.36042	0.0123978	3.35836	2.80237	3.62682
6.36708	0.017643	3.57485	3.02124	3.96252
6.37375	0.0228882	3.79944	3.24726	4.31538
6.38042	0.0286102	4.0307	3.47614	4.67968
6.38708	0.0362396	4.26483	3.70502	5.04875
6.39375	0.0452995	4.49419	3.92914	5.4183
6.40042	0.0529289	4.71306	4.14371	5.78356
6.40708	0.0596046	4.92096	4.34494	6.13737
6.41375	0.0653267	5.11694	4.53091	6.47259
6.42042	0.0729561	5.29671	4.70018	6.78444
6.42708	0.0801086	5.45788	4.85229	7.06959
6.43375	0.0858307	5.59998	4.98486	7.32327
6.44042	0.0920296	5.72062	5.09691	7.54404
6.44708	0.0991821	5.81837	5.18799	7.73096
6.45375	0.107288	5.89085	5.25856	7.8826
6.46042	0.113487	5.94091	5.30624	7.99894
6.46708	0.118732	5.97048	5.33056	8.08191
6.47375	0.123024	5.98288	5.33533	8.13198
6.48042	0.125885	5.98001	5.32532	8.15058
6.48708	0.125408	5.96571	5.30148	8.14104
6.49375	0.12207	5.94187	5.26667	8.10719
6.50042	0.117779	5.91087	5.2228	8.05187
6.50708	0.113964	5.87177	5.17273	7.97749
6.51375	0.109196	5.82504	5.11694	7.88879
6.52042	0.102997	5.77259	5.05352	7.78913
6.52708	0.0982285	5.71728	4.9839	7.68042
6.53375	0.0953674	5.65863	4.90713	7.56407
6.54042	0.0944138	5.59521	4.82559	7.44343
6.54708	0.0934601	5.5275	4.74215	7.31897
6.55375	0.0915527	5.45502	4.65775	7.19118
6.56042	0.0882149	5.37682	4.57287	7.05862
6.56708	0.0829697	5.29289	4.48465	6.92129
6.57375	0.0782013	5.20277	4.3931	6.77872
6.58042	0.0729561	5.10645	4.29583	6.63137
6.58708	0.067234	5.00393	4.19188	6.47783
6.59375	0.0624657	4.89759	4.08268	6.31857
6.60042	0.0591278	4.78601	3.96967	6.15358
6.60708	0.0576973	4.66919	3.8538	5.98335
6.61375	0.0543594	4.54617	3.73602	5.80883
6.62042	0.0481606	4.41742	3.61681	5.62811
6.62708	0.0419617	4.28438	3.4976	5.44453
6.63375	0.0371933	4.14896	3.37696	5.25951
6.64042	0.0338554	4.01211	3.25775	5.07498
6.64708	0.0300407	3.87621	3.14093	4.8933
6.65375	0.0276566	3.74365	3.02839	4.71449
6.66042	0.026226	3.61681	2.92158	4.54092
6.66708	0.0267029	3.49569	2.82145	4.37355
6.67375	0.026226	3.37887	2.72942	4.21286
6.68042	0.0252724	3.26729	2.64549	4.05979
6.68708	0.0252724	3.16238	2.56968	3.91483
6.69375	0.0257492	3.06559	2.50244	3.77989
6.70042	0.0252724	2.97499	2.44379	3.65686
6.70708	0.0228882	2.89297	2.39277	3.54576
6.71375	0.020504	2.82145	2.3489	3.44658
6.72042	0.0171661	2.76089	2.31028	3.36027
6.72708	0.0133514	2.70844	2.27833	3.28684
6.73375	0.00953674	2.66218	2.25353	3.22533
6.74042	0.00619888	2.6226	2.23589	3.1743
6.74708	0.00476837	2.58827	2.22254	3.13234
6.75375	0.00476837	2.55728	2.21252	3.09801
6.76042	0.00524521	2.52676	2.20442	3.06988
6.76708	0.00476837	2.49767	2.19822	3.04699
6.77375	0.00429153	2.47049	2.19202	3.02744
6.78042	0.00238419	2.44522	2.18344	3.00932
6.78708	-0.000476837	2.42043	2.17199	2.99263
6.79375	-0.0038147	2.3942	2.15912	2.97594
6.80042	-0.00667572	2.36797	2.14529	2.95973
6.80708	-0.00810623	2.34079	2.12765	2.94256
6.81375	-0.00810623	2.31075	2.10667	2.92349
6.82042	-0.00762939	2.27547	2.08187	2.90012
6.82708	-0.00667572	2.23446	2.05278	2.87199
6.83375	-0.00667572	2.18916	2.02036	2.83909
6.84042	-0.00762939	2.14052	1.9846	2.80094
6.84708	-0.00953674	2.08855	1.9455	2.75707
6.85375	-0.0114441	2.03371	1.90258	2.70891
6.86042	-0.0128746	1.97744	1.85776	2.6598
6.86708	-0.0143051	1.92213	1.81389	2.60925
6.87375	-0.0152588	1.86825	1.76811	2.55537
6.88042	-0.0157356	1.81437	1.71852	2.4972
6.88708	-0.014782	1.76001	1.66655	2.43616
6.89375	-0.0152588	1.70755	1.61552	2.37465
6.90042	-0.0166893	1.65701	1.56593	2.31171
6.90708	-0.0190735	1.60599	1.51491	2.24733
6.91375	-0.0224113	1.55401	1.46341	2.18391
6.92042	-0.0247955	1.50251	1.4143	2.12288
6.92708	-0.0257492	1.45245	1.36805	2.06375
6.93375	-0.0252724	1.40238	1.32227	2.0051
6.94042	-0.0228882	1.35231	1.27602	1.9455
6.94708	-0.020504	1.30415	1.23072	1.88541
6.95375	-0.0185966	1.25933	1.18828	1.82581
6.96042	-0.0171661	1.21593	1.14679	1.7662
6.96708	-0.0185966	1.17254	1.10531	1.70755
6.97375	-0.020504	1.13058	1.06478	1.64938
6.98042	-0.0214577	1.09148	1.02758	1.59359
6.98708	-0.0214577	1.05429	0.992775	1.54161
6.99375	-0.020504	1.01948	0.959396	1.49298
7.00042	-0.0200272	0.985146	0.928402	1.44672
7.00708	-0.0200272	0.952244	0.899315	1.4019
7.01375	-0.0200272	0.920773	0.870228	1.35946
7.02042	-0.0214577	0.889301	0.840187	1.31845
7.02708	-0.023365	0.857353	0.810146	1.27745
7.03375	-0.0243187	0.825405	0.781536	1.23549
7.04042	-0.0247955	0.796318	0.75531	1.19448
7.04708	-0.0252724	0.770569	0.731945	1.15633
7.05375	-0.0276566	0.748158	0.710011	1.12104
7.06042	-0.0305176	0.7267	0.690937	1.08576
7.06708	-0.0329018	0.708103	0.674248	1.05143
7.07375	-0.0343323	0.691414	0.658989	1.02043
7.08042	-0.0348091	0.675201	0.644207	0.993252
7.08708	-0.0333786	0.659943	0.630856	0.968456
7.09375	-0.0295639	0.646114	0.621796	0.944614
7.10042	-0.0243187	0.635147	0.61655	0.923634
7.10708	-0.0209808	0.628948	0.61512	0.906467
7.11375	-0.020504	0.626087	0.617981	0.891209
7.12042	-0.020504	0.627041	0.627041	0.878811
7.12708	-0.020504	0.631332	0.641346	0.869274
7.13375	-0.0214577	0.638962	0.658989	0.864506
7.14042	-0.0243187	0.649929	0.679016	0.863552
7.14708	-0.026226	0.662327	0.701904	0.86689
7.15375	-0.026226	0.678539	0.72813	0.875473
7.16042	-0.0238419	0.69952	0.758648	0.888824
7.16708	-0.0224113	0.7267	0.794411	0.905514
7.17375	-0.0219345	0.759125	0.835896	0.925064
7.18042	-0.0200272	0.798225	0.883102	0.949383
7.18708	-0.0162125	0.843048	0.937939	0.978947
7.19375	-0.0123978	0.894547	0.998974	1.01328
7.20042	-0.0100136	0.94986	1.0643	1.05143
7.20708	-0.00858307	1.00994	1.13297	1.09434
7.21375	-0.00715256	1.07288	1.20497	1.14107
7.22042	-0.00429153	1.13821	1.27983	1.19066
7.22708	-0.00238419	1.20449	1.35612	1.24121
7.23375	-0.00286102	1.27125	1.43194	1.29271
7.24042	-0.0038147	1.33991	1.50824	1.3442
7.24708	-0.00476837	1.40858	1.58453	1.39618
7.25375	-0.00572205	1.47676	1.65987	1.44815
7.26042	-0.00810623	1.54448	1.73235	1.50156
7.26708	-0.0100136	1.61123	1.80149	1.55497
7.27375	-0.0109673	1.67465	1.86777	1.60789
7.28042	-0.0109673	1.73283	1.92833	1.65796
7.28708	-0.0104904	1.78671	1.98221	1.70422
7.29375	-0.0100136	1.8363	2.02942	1.74427
7.30042	-0.00905991	1.8816	2.07138	1.77813
7.30708	-0.00810623	1.92213	2.1081	1.80721
7.31375	-0.00810623	1.95646	2.13814	1.83201
7.32042	-0.00905991	1.98507	2.16103	1.85251
7.32708	-0.00905991	2.00748	2.17628	1.86729
7.33375	-0.00810623	2.02227	2.18391	1.87778
7.34042	-0.00715256	2.02799	2.18439	1.88398
7.34708	-0.00810623	2.0256	2.17676	1.88446
7.35375	-0.00858307	2.01607	2.16103	1.87922
7.36042	-0.00905991	1.99986	2.13671	1.87016
7.36708	-0.0100136	1.97697	2.10762	1.85919
7.37375	-0.0128746	1.94883	2.07376	1.84631
7.38042	-0.0162125	1.91641	2.03609	1.82915
7.38708	-0.0162125	1.88112	1.99413	1.80721
7.39375	-0.0138283	1.84393	1.94931	1.78099
7.40042	-0.00953674	1.80435	1.90353	1.7519
7.40708	-0.00572205	1.76144	1.85537	1.71995
7.41375	-0.00238419	1.71661	1.80483	1.68705
7.42042	0	1.67131	1.75333	1.65319
7.42708	0.00143051	1.62506	1.70135	1.61886
7.43375	0.000953674	1.5769	1.64986	1.58501
7.44042	-0.000476837	1.52779	1.59788	1.55115
7.44708	-0.00238419	1.48106	1.54734	1.51587
7.45375	-0.00333786	1.43576	1.49822	1.47915
7.46042	-0.00238419	1.39236	1.45149	1.44243
7.46708	-0.00143051	1.34897	1.40667	1.40715
7.47375	-0.00238419	1.30653	1.36232	1.37186
7.48042	-0.00667572	1.266	1.31845	1.33657
7.48708	-0.0109673	1.22786	1.27459	1.30081
7.49375	-0.014782	1.18923	1.23119	1.266
7.50042	-0.0185966	1.15013	1.18685	1.23358
7.50708	-0.0219345	1.11103	1.14346	1.20163
7.51375	-0.0224113	1.07145	1.10245	1.17159
7.52042	-0.0190735	1.03235	1.06335	1.14346
7.52708	-0.0157356	0.993729	1.0252	1.11675
7.53375	-0.0123978	0.957489	0.989914	1.09005
7.54042	-0.0109673	0.92411	0.95892	1.06287
7.54708	-0.00905991	0.894547	0.929832	1.03617
7.55375	-0.00762939	0.86832	0.901699	1.00946
7.56042	-0.00667572	0.844002	0.874519	0.982285
7.56708	-0.00572205	0.82016	0.84877	0.956059
7.57375	-0.00476837	0.796318	0.823975	0.932693
7.58042	-0.0038147	0.773907	0.797272	0.912189
7.58708	-0.00524521	0.752926	0.771046	0.892162
7.59375	-0.00858307	0.734806	0.745773	0.873566
7.60042	-0.0123978	0.718117	0.723839	0.855923
7.60708	-0.0152588	0.702858	0.705242	0.83971
7.61375	-0.0166893	0.688553	0.689983	0.822067
7.62042	-0.017643	0.675678	0.676155	0.804901
7.62708	-0.0181198	0.66328	0.664234	0.791073
7.63375	-0.017643	0.65136	0.656128	0.780106
7.64042	-0.017643	0.640392	0.65136	0.770569
7.64708	-0.0190735	0.631332	0.646591	0.762463
7.65375	-0.0224113	0.62418	0.6423	0.757217
7.66042	-0.0247955	0.620365	0.638962	0.752449
7.66708	-0.0243187	0.619888	0.637531	0.747204
7.67375	-0.0219345	0.621319	0.637054	0.740528
7.68042	-0.0195503	0.623703	0.636101	0.73576
7.68708	-0.017643	0.626564	0.636578	0.732899
7.69375	-0.0143051	0.630379	0.639915	0.731945
7.70042	-0.0114441	0.634193	0.645161	0.730038
7.70708	-0.0109673	0.638485	0.649929	0.728607
7.71375	-0.0109673	0.64373	0.654697	0.72813
7.72042	-0.0104904	0.649929	0.659943	0.729084
7.72708	-0.00810623	0.657082	0.665188	0.730515
7.73375	-0.00572205	0.664711	0.669956	0.731468
7.74042	-0.00333786	0.670433	0.674248	0.732899
7.74708	-0.00238419	0.675201	0.679493	0.736237
7.75375	-0.00238419	0.678539	0.685692	0.738621
7.76042	-0.0038147	0.682354	0.692844	0.740051
7.76708	-0.00667572	0.686646	0.700951	0.739574
7.77375	-0.0100136	0.691891	0.710487	0.739098
7.78042	-0.0133514	0.698566	0.720978	0.739574
7.78708	-0.0171661	0.705242	0.731468	0.741482
7.79375	-0.0200272	0.711918	0.740528	0.746727
7.80042	-0.0209808	0.71907	0.751495	0.752926
7.80708	-0.0200272	0.727654	0.762939	0.758648
7.81375	-0.0185966	0.73719	0.773907	0.762463
7.82042	-0.0166893	0.746727	0.782967	0.762939
7.82708	-0.0157356	0.754833	0.792027	0.762463
7.83375	-0.0143051	0.762939	0.801086	0.762463
7.84042	-0.0128746	0.770092	0.807285	0.76437
7.84708	-0.0119209	0.776768	0.810623	0.769138
7.85375	-0.0114441	0.781059	0.813007	0.776768
7.86042	-0.0114441	0.785351	0.814915	0.785828
7.86708	-0.0109673	0.789165	0.816822	0.79298
7.87375	-0.0104904	0.793457	0.819206	0.797272
7.88042	-0.0128746	0.798225	0.822067	0.799179
7.88708	-0.0166893	0.803471	0.824928	0.799656
7.89375	-0.0200272	0.8111	0.826836	0.799179
7.90042	-0.0214577	0.82016	0.827789	0.798225
7.90708	-0.0214577	0.830173	0.828743	0.797749
7.91375	-0.0219345	0.840187	0.83065	0.799656
7.92042	-0.0214577	0.849724	0.831604	0.803947
7.92708	-0.020504	0.859737	0.834465	0.811577
7.93375	-0.0209808	0.872135	0.83971	0.822544
7.94042	-0.0219345	0.88644	0.845909	0.835896
7.94708	-0.0228882	0.904083	0.853539	0.850677
7.95375	-0.0238419	0.92411	0.862598	0.866413
7.96042	-0.0228882	0.946522	0.873089	0.880718
7.96708	-0.0219345	0.968933	0.883102	0.892162
7.97375	-0.0209808	0.989437	0.892162	0.90456
7.98042	-0.0209808	1.00899	0.900745	0.919342
7.98708	-0.0214577	1.02806	0.909328	0.936508
7.99375	-0.0214577	1.04904	0.917912	0.955105
8.00042	-0.020504	1.07145	0.925064	0.974178
8.00708	-0.0181198	1.09482	0.93174	0.994682
8.01375	-0.014782	1.11914	0.939369	1.01471
8.02042	-0.0109673	1.14393	0.948429	1.03331
8.02708	-0.00762939	1.16825	0.957012	1.04952
8.03375	-0.00524521	1.19019	0.965595	1.06716
8.04042	-0.0038147	1.20878	0.975132	1.08576
8.04708	-0.00476837	1.22499	0.984669	1.10531
8.05375	-0.00619888	1.23978	0.992775	1.12581
8.06042	-0.00858307	1.25122	0.998497	1.14536
8.06708	-0.0114441	1.25885	1.00231	1.16396
8.07375	-0.0143051	1.26505	1.00374	1.1797
8.08042	-0.0171661	1.27268	1.00327	1.19352
8.08708	-0.0200272	1.28174	1.00279	1.20592
8.09375	-0.0228882	1.29032	1.00136	1.21784
8.10042	-0.0252724	1.29843	0.999928	1.23024
8.10708	-0.026226	1.30701	0.997543	1.24407
8.11375	-0.0267029	1.31607	0.996113	1.2598
8.12042	-0.0267029	1.3237	0.995159	1.27649
8.12708	-0.026226	1.33228	0.992775	1.29461
8.13375	-0.0247955	1.3423	0.991821	1.31369
8.14042	-0.0228882	1.35565	0.991344	1.33562
8.14708	-0.020504	1.37138	0.990868	1.36089
8.15375	-0.017643	1.39046	0.988007	1.38903
8.16042	-0.0171661	1.41335	0.985622	1.4205
8.16708	-0.017643	1.43909	0.986099	1.45435
8.17375	-0.0190735	1.46675	0.988483	1.49107
8.18042	-0.0209808	1.49727	0.993729	1.53017
8.18708	-0.0228882	1.53112	1.00183	1.5707
8.19375	-0.0257492	1.56927	1.01233	1.61076
8.20042	-0.0267029	1.61123	1.02377	1.65081
8.20708	-0.026226	1.65367	1.03426	1.69373
8.21375	-0.0252724	1.69516	1.04189	1.73855
8.22042	-0.0252724	1.73521	1.04666	1.78528
8.22708	-0.0247955	1.77383	1.05095	1.83201
8.23375	-0.0238419	1.81007	1.05333	1.87826
8.24042	-0.023365	1.8425	1.05381	1.92165
8.24708	-0.0224113	1.87063	1.05286	1.96075
8.25375	-0.0209808	1.89686	1.05095	1.99461
8.26042	-0.0181198	1.92118	1.04761	2.02274
8.26708	-0.0152588	1.94168	1.04094	2.04754
8.27375	-0.0119209	1.95646	1.03378	2.069
8.28042	-0.00905991	1.966	1.02568	2.08807
8.28708	-0.00715256	1.97172	1.01566	2.10094
8.29375	-0.00667572	1.97172	1.0047	2.10762
8.30042	-0.00810623	1.96409	0.993252	2.10667
8.30708	-0.0104904	1.94883	0.9799	2.09904
8.31375	-0.0123978	1.92785	0.965118	2.08473
8.32042	-0.0123978	1.90115	0.948906	2.06375
8.32708	-0.0123978	1.8692	0.932217	2.03848
8.33375	-0.0114441	1.83487	0.916004	2.00939
8.34042	-0.0104904	1.79863	0.897408	1.97697
8.34708	-0.00858307	1.76001	0.878811	1.94168
8.35375	-0.00619888	1.71804	0.860214	1.90258
8.36042	-0.00476837	1.67274	0.843048	1.8611
8.36708	-0.00429153	1.62601	0.825882	1.8177
8.37375	-0.0038147	1.57738	0.806808	1.77336
8.38042	-0.00333786	1.52826	0.787258	1.72758
8.38708	-0.0038147	1.48058	0.767231	1.68133
8.39375	-0.00476837	1.43576	0.74625	1.63651
8.40042	-0.00572205	1.39284	0.723839	1.59311
8.40708	-0.00572205	1.35136	0.701904	1.5502
8.41375	-0.00429153	1.31083	0.682831	1.50871
8.42042	-0.00286102	1.27172	0.667095	1.47057
8.42708	-0.000953674	1.23405	0.653267	1.43528
8.43375	0	1.19829	0.638962	1.40142
8.44042	-0.000476837	1.16348	0.624657	1.36852
8.44708	-0.00190735	1.13058	0.610352	1.33657
8.45375	-0.0038147	1.10054	0.596523	1.30558
8.46042	-0.00429153	1.07288	0.582695	1.27459
8.46708	-0.0038147	1.04666	0.56982	1.24311
8.47375	-0.00286102	1.02043	0.558853	1.21212
8.48042	-0.000953674	0.995636	0.549793	1.18303
8.48708	0.00190735	0.974178	0.541687	1.15681
8.49375	0.0038147	0.955105	0.534058	1.13487
8.50042	0.00524521	0.937939	0.530243	1.11628
8.50708	0.00476837	0.923634	0.529289	1.09959
8.51375	0.00333786	0.91362	0.531673	1.08528
8.52042	0.000953674	0.908375	0.536442	1.07384
8.52708	-0.00143051	0.90456	0.543118	1.06668
8.53375	-0.00286102	0.901699	0.550747	1.06287
8.54042	-0.00524521	0.899315	0.557899	1.06192
8.54708	-0.00905991	0.899792	0.566483	1.06573
8.55375	-0.0123978	0.900745	0.576496	1.07336
8.56042	-0.0133514	0.901699	0.58794	1.08433
8.56708	-0.0123978	0.904083	0.599861	1.09434
8.57375	-0.0104904	0.910282	0.613213	1.10531
8.58042	-0.00715256	0.919342	0.627518	1.11914
8.58708	-0.00286102	0.930309	0.641346	1.13487
8.59375	0.000953674	0.941753	0.655174	1.15061
8.60042	0.00190735	0.955105	0.668526	1.16634
8.60708	-0.000476837	0.968456	0.681877	1.18494
8.61375	-0.00524521	0.980854	0.695705	1.20544
8.62042	-0.0119209	0.991344	0.709057	1.22452
8.62708	-0.0162125	1.00088	0.721931	1.24121
8.63375	-0.0185966	1.00946	0.73576	1.25599
8.64042	-0.0190735	1.01662	0.750065	1.26982
8.64708	-0.0181198	1.02282	0.7658	1.28412
8.65375	-0.0152588	1.02806	0.782013	1.29986
8.66042	-0.0104904	1.03283	0.798225	1.31559
8.66708	-0.00619888	1.0376	0.811577	1.33276
8.67375	-0.00333786	1.04237	0.823021	1.35136
8.68042	-0.00190735	1.04713	0.833035	1.36948
8.68708	-0.000476837	1.04952	0.843048	1.38521
8.69375	0.000953674	1.0519	0.851631	1.39761
8.70042	0.000953674	1.05429	0.858784	1.40762
8.70708	0.000476837	1.05619	0.867844	1.41478
8.71375	0.00143051	1.05858	0.878811	1.4205
8.72042	0.00238419	1.06192	0.890732	1.4267
8.72708	0.0038147	1.06764	0.901222	1.43337
8.73375	0.00333786	1.07431	0.911236	1.44005
8.74042	0.00143051	1.07956	0.921726	1.44577
8.74708	-0.00143051	1.08242	0.93317	1.45292
8.75375	-0.00524521	1.08385	0.945568	1.46294
8.76042	-0.00858307	1.0848	0.957489	1.4739
8.76708	-0.0114441	1.08528	0.97084	1.48439
8.77375	-0.0123978	1.08624	0.984192	1.49298
8.78042	-0.0119209	1.0891	0.997543	1.50251
8.78708	-0.0104904	1.09529	1.00946	1.513
8.79375	-0.00905991	1.10292	1.02043	1.52302
8.80042	-0.00905991	1.10865	1.02949	1.53208
8.80708	-0.00953674	1.11341	1.03855	1.54114
8.81375	-0.00858307	1.11532	1.04666	1.54972
8.82042	-0.00619888	1.11389	1.05476	1.5564
8.82708	-0.00333786	1.11103	1.06144	1.56069
8.83375	-0.000953674	1.10817	1.06764	1.56355
8.84042	0.00190735	1.10674	1.07145	1.56403
8.84708	0.00429153	1.10531	1.07288	1.56307
8.85375	0.00619888	1.1034	1.07193	1.56212
8.86042	0.00667572	1.09863	1.06955	1.56164
8.86708	0.00619888	1.09196	1.06668	1.56021
8.87375	0.00572205	1.08147	1.06239	1.55783
8.88042	0.00572205	1.06955	1.05667	1.55497
8.88708	0.00619888	1.0581	1.04952	1.54877
8.89375	0.00619888	1.04856	1.04046	1.53923
8.90042	0.00476837	1.04046	1.02997	1.52826
8.90708	0.00429153	1.03235	1.01805	1.51682
8.91375	0.0038147	1.02425	1.00756	1.50299
8.92042	0.0038147	1.01519	0.998497	1.48821
8.92708	0.00286102	1.00565	0.991821	1.47581
8.93375	0.00238419	0.995636	0.986576	1.46627
8.94042	0.00333786	0.986099	0.984192	1.45912
8.94708	0.0038147	0.97847	0.983238	1.4534
8.95375	0.00333786	0.971794	0.982285	1.45197
8.96042	0.00143051	0.965595	0.978947	1.45197
8.96708	-0.000476837	0.961304	0.974655	1.45197
8.97375	-0.00333786	0.959396	0.969887	1.45245
8.98042	-0.00572205	0.958443	0.965118	1.45483
8.98708	-0.00619888	0.957489	0.961781	1.45864
8.99375	-0.00572205	0.956059	0.957966	1.46198
9.00042	-0.00429153	0.955105	0.956535	1.4677
9.00708	-0.00286102	0.954628	0.957966	1.47486
9.01375	-0.00143051	0.953197	0.961304	1.48249
9.02042	-0.000953674	0.950813	0.964642	1.48821
9.02708	-0.000953674	0.947952	0.965595	1.49441
9.03375	-0.000476837	0.946045	0.966549	1.50156
9.04042	0	0.943661	0.966549	1.50824
9.04708	0.000953674	0.939369	0.964642	1.513
9.05375	0.00190735	0.933647	0.95892	1.51539
9.06042	0.00190735	0.926018	0.950336	1.51682
9.06708	0	0.918865	0.94223	1.51634
9.07375	-0.00238419	0.910759	0.934124	1.51396
9.08042	-0.00429153	0.902653	0.925064	1.50919
9.08708	-0.00572205	0.895023	0.91362	1.50251
9.09375	-0.00619888	0.888348	0.901699	1.49393
9.10042	-0.00476837	0.881195	0.888824	1.48153
9.10708	-0.000953674	0.872612	0.874996	1.46675
9.11375	0.00143051	0.863075	0.858307	1.44863
9.12042	0.00238419	0.852108	0.841141	1.42908
9.12708	0.00143051	0.838757	0.825882	1.40953
9.13375	0	0.823498	0.811577	1.39141
9.14042	-0.00333786	0.808716	0.797749	1.37424
9.14708	-0.00762939	0.793934	0.78249	1.35756
9.15375	-0.0114441	0.779629	0.767708	1.34182
9.16042	-0.0128746	0.7658	0.753403	1.32418
9.16708	-0.0128746	0.75531	0.739098	1.30463
9.17375	-0.0119209	0.745296	0.722885	1.28317
9.18042	-0.0114441	0.735283	0.707626	1.26028
9.18708	-0.0104904	0.724792	0.694275	1.23596
9.19375	-0.00905991	0.712395	0.6814	1.21117
9.20042	-0.00810623	0.699043	0.668049	1.18637
9.20708	-0.00810623	0.684261	0.653744	1.16348
9.21375	-0.00762939	0.671387	0.6423	1.14346
9.22042	-0.00715256	0.659466	0.630856	1.12486
9.22708	-0.00762939	0.649929	0.621319	1.10626
9.23375	-0.00858307	0.641823	0.613213	1.08767
9.24042	-0.00953674	0.634193	0.60606	1.07241
9.24708	-0.00953674	0.626564	0.600338	1.0581
9.25375	-0.00858307	0.619888	0.594139	1.04189
9.26042	-0.00715256	0.61512	0.58651	1.02472
9.26708	-0.00572205	0.611305	0.57745	1.01137
9.27375	-0.00333786	0.608444	0.569344	1.0004
9.28042	-0.00143051	0.606537	0.564098	0.989437
9.28708	0	0.607014	0.56076	0.977516
9.29375	-0.000476837	0.607491	0.55933	0.967026
9.30042	-0.00143051	0.60606	0.55933	0.957489
9.30708	0.000476837	0.604153	0.561714	0.946522
9.31375	0.00238419	0.603199	0.565052	0.934601
9.32042	0.00333786	0.603199	0.567913	0.923157
9.32708	0.00429153	0.603199	0.571251	0.91362
9.33375	0.00524521	0.603199	0.577927	0.906944
9.34042	0.00667572	0.605583	0.588417	0.903606
9.34708	0.00667572	0.612259	0.603676	0.901699
9.35375	0.00619888	0.623703	0.622272	0.902176
9.36042	0.00619888	0.637054	0.644207	0.905514
9.36708	0.00762939	0.651836	0.668526	0.910759
9.37375	0.00953674	0.668526	0.693798	0.917435
9.38042	0.0100136	0.686646	0.71907	0.926018
9.38708	0.0100136	0.706196	0.74482	0.937939
9.39375	0.0104904	0.7267	0.771046	0.954151
9.40042	0.0123978	0.748634	0.798225	0.972271
9.40708	0.0162125	0.772476	0.827312	0.991821
9.41375	0.0214577	0.799656	0.859737	1.0128
9.42042	0.0276566	0.82922	0.895977	1.03378
9.42708	0.0338554	0.860214	0.93317	1.05524
9.43375	0.0395775	0.892639	0.971794	1.0767
9.44042	0.0448227	0.926495	1.01137	1.10054
9.44708	0.0491142	0.962257	1.05333	1.1282
9.45375	0.0538826	1.0004	1.09768	1.16062
9.46042	0.0596046	1.03903	1.14489	1.19781
9.46708	0.0667572	1.07813	1.19352	1.2393
9.47375	0.0748634	1.11818	1.24311	1.2846
9.48042	0.0824928	1.15967	1.29318	1.33276
9.48708	0.0882149	1.20258	1.34468	1.38235
9.49375	0.0925064	1.24741	1.39427	1.43337
9.50042	0.0967979	1.29461	1.44339	1.48821
9.50708	0.101566	1.34373	1.49202	1.54829
9.51375	0.106335	1.39523	1.544	1.61362
9.52042	0.11158	1.44863	1.59788	1.68419
9.52708	0.118256	1.50347	1.65176	1.76048
9.53375	0.124931	1.55878	1.70708	1.84202
9.54042	0.130177	1.61314	1.76382	1.92785
9.54708	0.134468	1.6675	1.82295	2.01559
9.55375	0.13876	1.72091	1.88208	2.10524
9.56042	0.142574	1.77288	1.93977	2.19774
9.56708	0.144482	1.82295	1.99556	2.29073
9.57375	0.146866	1.87111	2.04849	2.38514
9.58042	0.150681	1.91736	2.09951	2.47908
9.58708	0.155926	1.96123	2.14672	2.57015
9.59375	0.160217	2.00081	2.19011	2.65598
9.60042	0.163078	2.03609	2.23017	2.73514
9.60708	0.164986	2.06757	2.26641	2.80857
9.61375	0.166893	2.09427	2.29836	2.87628
9.62042	0.169754	2.11573	2.32363	2.93589
9.62708	0.173092	2.13146	2.3427	2.98643
9.63375	0.17643	2.14148	2.35653	3.02887
9.64042	0.180244	2.14672	2.36464	3.0632
9.64708	0.184059	2.14672	2.36797	3.08847
9.65375	0.18692	2.14148	2.36607	3.10183
9.66042	0.186443	2.13146	2.35987	3.10469
9.66708	0.184059	2.11716	2.34747	3.09849
9.67375	0.181675	2.10047	2.32887	3.08418
9.68042	0.181198	2.08139	2.30694	3.06034
9.68708	0.182152	2.05994	2.28357	3.02982
9.69375	0.183582	2.03705	2.26068	2.99454
9.70042	0.186443	2.01607	2.24018	2.95544
9.70708	0.190735	1.99842	2.22731	2.913
9.71375	0.196934	1.98793	2.22301	2.86913
9.72042	0.202656	1.98507	2.22921	2.82574
9.72708	0.206947	1.9908	2.24829	2.78282
9.73375	0.210285	2.00653	2.28214	2.74134
9.74042	0.213146	2.03562	2.33316	2.70462
9.74708	0.215054	2.07996	2.40374	2.67601
9.75375	0.216007	2.14243	2.4972	2.65789
9.76042	0.216961	2.22588	2.61831	2.65121
9.76708	0.219822	2.33364	2.76852	2.65789
9.77375	0.222683	2.46716	2.95067	2.68173
9.78042	0.22459	2.62642	3.16715	2.72369
9.78708	0.225544	2.81382	3.41892	2.78282
9.79375	0.225544	3.03078	3.70789	2.8615
9.80042	0.225067	3.2773	4.03404	2.96068
9.80708	0.225067	3.55291	4.39787	3.0818
9.81375	0.226021	3.85523	4.79746	3.22342
9.82042	0.229359	4.18425	5.22995	3.38554
9.82708	0.232697	4.53901	5.69105	3.56817
9.83375	0.234127	4.91476	6.17647	3.76797
9.84042	0.23365	5.3072	6.68049	3.9835
9.84708	0.230789	5.71156	7.19595	4.21333
9.85375	0.226974	6.12497	7.7157	4.45557
9.86042	0.222683	6.54078	8.23069	4.70591
9.86708	0.217438	6.95181	8.7347	4.95958
9.87375	0.211239	7.34997	9.21965	5.21469
9.88042	0.204086	7.72858	9.67789	5.46598
9.88708	0.196934	8.08477	10.1018	5.70869
9.89375	0.189781	8.41236	10.4847	5.93615
9.90042	0.181675	8.70657	10.8228	6.14786
9.90708	0.173092	8.96168	11.1108	6.33955
9.91375	0.165462	9.17673	11.3454	6.5093
9.92042	0.159264	9.35078	11.5256	6.65283
9.92708	0.153065	9.48143	11.6506	6.76966
9.93375	0.14782	9.56821	11.7207	6.85787
9.94042	0.143528	9.61208	11.7378	6.917
9.94708	0.14019	9.61494	11.7044	6.94656
9.95375	0.137806	9.57775	11.6239	6.94656
9.96042	0.136375	9.50384	11.4989	6.91938
9.96708	0.134945	9.39512	11.3344	6.86598
9.97375	0.130653	9.25541	11.1351	6.78873
9.98042	0.123978	9.08899	10.9076	6.69098
9.98708	0.116825	8.90207	10.6573	6.57701
9.99375	0.110149	8.69799	10.3874	6.44875
10.0004	0.104904	8.4796	10.1037	6.30808
10.0071	0.101089	8.25071	9.81188	6.1574
10.0137	0.0982285	8.01659	9.51672	5.99861
10.0204	0.0944138	7.77912	9.22108	5.83363
10.0271	0.0905991	7.5407	8.92925	5.66435
10.0337	0.0867844	7.30515	8.64315	5.49412
10.0404	0.0824928	7.07388	8.36515	5.32532
10.0471	0.0767708	6.84834	8.09479	5.16129
10.0538	0.0705719	6.62899	7.83443	5.00345
10.0604	0.0653267	6.41823	7.58553	4.85277
10.0671	0.0624657	6.21748	7.34854	4.70686
10.0738	0.0605583	6.02531	7.12156	4.56572
10.0804	0.0567436	5.84269	6.90746	4.42934
10.0871	0.0534058	5.6715	6.70481	4.29964
10.0938	0.0510216	5.51176	6.51217	4.17566
10.1004	0.0491142	5.36156	6.32858	4.05645
10.1071	0.0457764	5.2166	6.15263	3.94392
10.1137	0.041008	5.07832	5.98383	3.83902
10.1204	0.0371933	4.94576	5.81884	3.73936
10.1271	0.0343323	4.81796	5.65577	3.64351
10.1337	0.0309944	4.69351	5.49555	3.55005
10.1404	0.0276566	4.57096	5.33724	3.46088
10.1471	0.0252724	4.45032	5.17988	3.37505
10.1538	0.023365	4.33111	5.023	3.29256
10.1604	0.0214577	4.21143	4.86517	3.21102
10.1671	0.0200272	4.09174	4.70734	3.12996
10.1738	0.0181198	3.97205	4.54807	3.0489
10.1804	0.0157356	3.85237	4.38833	2.96688
10.1871	0.0119209	3.73173	4.22716	2.88248
10.1937	0.00762939	3.60966	4.06551	2.7957
10.2004	0.00429153	3.4852	3.9053	2.70796
10.2071	0.00143051	3.35884	3.74651	2.61927
10.2137	0.000476837	3.23105	3.59106	2.52914
10.2204	0.000476837	3.10469	3.43704	2.43902
10.2271	0.00238419	2.98023	3.28636	2.34985
10.2338	0.00333786	2.85912	3.13807	2.26164
10.2404	0.00286102	2.74181	2.99263	2.1739
10.2471	0.00238419	2.62785	2.8491	2.08855
10.2538	0.00190735	2.51484	2.70796	2.0051
10.2604	0.000476837	2.40231	2.57063	1.92404
10.2671	-0.00143051	2.29216	2.43711	1.84488
10.2737	-0.00190735	2.18439	2.3098	1.76764
10.2804	0	2.07949	2.18916	1.69325
10.2871	0.000953674	1.97792	2.07424	1.62172
10.2937	0.00286102	1.87969	1.96457	1.5521
10.3004	0.00429153	1.78576	1.86014	1.48535
10.3071	0.00524521	1.69563	1.76001	1.42145
10.3138	0.00524521	1.60933	1.66321	1.35994
10.3204	0.00524521	1.52874	1.56975	1.30129
10.3271	0.00572205	1.45435	1.48201	1.2455
10.3338	0.00572205	1.38474	1.40238	1.19257
10.3404	0.00619888	1.31989	1.32942	1.14202
10.3471	0.00810623	1.25933	1.26219	1.09339
10.3537	0.0104904	1.20258	1.19925	1.04713
10.3604	0.0123978	1.14775	1.14202	1.00231
10.3671	0.0138283	1.09434	1.08814	0.96035
10.3737	0.014782	1.04332	1.03474	0.923157
10.3804	0.0157356	0.995159	0.981808	0.888824
10.3871	0.0157356	0.94986	0.930786	0.856876
10.3938	0.0157356	0.907421	0.883102	0.827312
10.4004	0.0152588	0.869751	0.83971	0.800133
10.4071	0.0133514	0.835419	0.799179	0.773907
10.4138	0.0109673	0.803471	0.762463	0.746727
10.4204	0.00858307	0.773907	0.729084	0.720501
10.4271	0.00762939	0.74625	0.697613	0.696182
10.4337	0.00762939	0.719547	0.667572	0.674725
10.4404	0.00715256	0.693321	0.638962	0.655651
10.4471	0.00572205	0.668049	0.609875	0.638485
10.4537	0.00476837	0.645638	0.580788	0.622749
10.4604	0.00476837	0.62418	0.552654	0.608444
10.4671	0.00333786	0.603676	0.526905	0.593185
10.4738	-0.000476837	0.584602	0.50354	0.576496
10.4804	-0.00286102	0.564575	0.482082	0.559807
10.4871	-0.00429153	0.543594	0.463963	0.543594
10.4938	-0.00476837	0.52309	0.44775	0.529289
10.5004	-0.00572205	0.503063	0.432491	0.514507
10.5071	-0.00619888	0.48542	0.416279	0.500679
10.5137	-0.00476837	0.468731	0.39959	0.488281
10.5204	-0.00429153	0.454426	0.383854	0.477791
10.5271	-0.00476837	0.441074	0.369072	0.469685
10.5337	-0.00572205	0.429153	0.357628	0.463009
10.5404	-0.00762939	0.41914	0.349045	0.459194
10.5471	-0.0104904	0.411034	0.3438	0.457764
10.5538	-0.0114441	0.404358	0.341415	0.457287
10.5604	-0.0100136	0.40102	0.340462	0.458241
10.5671	-0.00667572	0.402927	0.342369	0.460148
10.5738	-0.00476837	0.408173	0.348568	0.464439
10.5804	-0.00238419	0.415325	0.360012	0.473022
10.5871	0.000953674	0.422478	0.378609	0.487804
10.5938	0.00572205	0.432491	0.404835	0.509739
10.6004	0.00905991	0.44632	0.438213	0.538826
10.6071	0.0114441	0.464439	0.479221	0.574112
10.6137	0.0152588	0.490665	0.528336	0.617981
10.6204	0.0200272	0.524998	0.586987	0.67234
10.6271	0.0228882	0.571251	0.657558	0.739098
10.6337	0.0228882	0.629425	0.742435	0.821114
10.6404	0.0228882	0.699043	0.844002	0.919819
10.6471	0.023365	0.780106	0.961304	1.03807
10.6538	0.0243187	0.872612	1.09625	1.17683
10.6604	0.0252724	0.977516	1.24788	1.33705
10.6671	0.0281334	1.09482	1.41668	1.5192
10.6738	0.0309944	1.22499	1.60408	1.72377
10.6804	0.0333786	1.369	1.80864	1.95312
10.6871	0.0362396	1.52731	2.02847	2.20871
10.6937	0.0391006	1.70088	2.26164	2.48766
10.7004	0.041008	1.88589	2.50626	2.78711
10.7071	0.043869	2.08235	2.75898	3.10659
10.7137	0.0472069	2.28977	3.01647	3.44467
10.7204	0.0514984	2.50816	3.27873	3.79705
10.7271	0.0562668	2.73466	3.54338	4.15945
10.7338	0.0624657	2.9664	3.8085	4.52805
10.7404	0.0710487	3.2053	4.07219	4.89998
10.7471	0.0786781	3.44992	4.33254	5.27191
10.7538	0.084877	3.6993	4.58717	5.6386
10.7604	0.0915527	3.95155	4.83227	5.9967
10.7671	0.100613	4.21	5.06783	6.3448
10.7737	0.111103	4.47512	5.29528	6.68001
10.7804	0.121117	4.74977	5.5151	6.99997
10.7871	0.131607	5.03683	5.7292	7.30419
10.7937	0.143528	5.33915	5.93996	7.59363
10.8004	0.154495	5.6572	6.15072	7.86877
10.8071	0.163078	5.99194	6.36339	8.13055
10.8138	0.170231	6.34813	6.57988	8.38137
10.8204	0.176907	6.72722	6.80304	8.62408
10.8271	0.183105	7.13062	7.0343	8.86059
10.8338	0.190735	7.5593	7.27415	9.09185
10.8404	0.200272	8.01373	7.52306	9.31978
10.8471	0.209332	8.49199	7.78008	9.5458
10.8537	0.216961	8.98981	8.04424	9.77135
10.8604	0.222683	9.5048	8.31604	9.99641
10.8671	0.228882	10.0331	8.59118	10.2215
10.8737	0.233173	10.5681	8.86583	10.4465
10.8804	0.235558	11.1041	9.13906	10.6697
10.8871	0.236988	11.6334	9.40895	10.8905
10.8938	0.239372	12.1498	9.67026	11.106
10.9004	0.239849	12.6424	9.9144	11.3101
10.9071	0.236511	13.103	10.1371	11.498
10.9138	0.230789	13.5245	10.3345	11.6663
10.9204	0.22459	13.9022	10.5009	11.8136
10.9271	0.218868	14.2293	10.6301	11.9362
10.9337	0.212669	14.5011	10.7226	12.0306
10.9404	0.208378	14.7128	10.7775	12.0955
10.9471	0.20647	14.8621	10.7946	12.1279
10.9537	0.205994	14.9465	10.7718	12.1255
10.9604	0.203609	14.967	10.7098	12.0859
10.9671	0.199795	14.924	10.612	12.0091
10.9738	0.193596	14.8211	10.4775	11.8952
10.9804	0.186443	14.6623	10.3092	11.7464
10.9871	0.177383	14.4515	10.1099	11.5652
10.9938	0.168324	14.1945	9.88388	11.3554
11.0004	0.15974	13.8955	9.63402	11.1184
11.0071	0.153065	13.5608	9.36317	10.8571
11.0137	0.146866	13.1974	9.07564	10.5734
11.0204	0.141144	12.8098	8.77619	10.2711
11.0271	0.133991	12.4025	8.46863	9.95541
11.0337	0.125885	11.981	8.15582	9.6283
11.0404	0.118732	11.5509	7.84349	9.29451
11.0471	0.11301	11.117	7.53355	8.95548
11.0538	0.108242	10.6821	7.2279	8.61549
11.0604	0.103951	10.251	6.92701	8.27742
11.0671	0.102043	9.82904	6.63328	7.94268
11.0738	0.100613	9.41658	6.34718	7.61318
11.0804	0.100136	9.01556	6.07014	7.29179
11.0871	0.0982285	8.62741	5.80359	6.98233
11.0938	0.0944138	8.255	5.54895	6.68526
11.1004	0.0896454	7.89833	5.30767	6.39868
11.1071	0.0858307	7.55739	5.07736	6.12211
11.1137	0.0834465	7.23362	4.85706	5.85461
11.1204	0.0815392	6.92701	4.6463	5.59711
11.1271	0.0801086	6.63614	4.4446	5.35059
11.1337	0.079155	6.35862	4.25243	5.11503
11.1404	0.0786781	6.09398	4.06981	4.89187
11.1471	0.079155	5.84364	3.89671	4.68063
11.1538	0.0801086	5.60617	3.73363	4.4837
11.1604	0.0824928	5.38015	3.58009	4.29964
11.1671	0.0858307	5.16367	3.43561	4.1275
11.1738	0.0910759	4.9572	3.29733	3.96442
11.1804	0.0963211	4.75979	3.16286	3.8085
11.1871	0.101566	4.57096	3.03364	3.66068
11.1937	0.105858	4.38976	2.90823	3.5181
11.2004	0.109196	4.21715	2.78664	3.37934
11.2071	0.11301	4.05121	2.66981	3.24488
11.2137	0.117302	3.89004	2.55823	3.11565
11.2204	0.12207	3.73268	2.45142	2.99311
11.2271	0.125885	3.57866	2.3489	2.87771
11.2338	0.1297	3.42798	2.25019	2.76756
11.2404	0.130653	3.27873	2.15435	2.66123
11.2471	0.1297	3.13282	2.06041	2.55823
11.2538	0.127792	2.9912	1.96838	2.45714
11.2604	0.127792	2.85578	1.87922	2.35939
11.2671	0.130653	2.7256	1.79386	2.26402
11.2737	0.135422	2.59733	1.71375	2.17247
11.2804	0.141144	2.47192	1.63794	2.08569
11.2871	0.145435	2.35128	1.56498	2.00462
11.2937	0.148296	2.23684	1.49393	1.92785
11.3004	0.14925	2.12717	1.4267	1.85347
11.3071	0.146866	2.02274	1.36423	1.78194
11.3138	0.141621	1.92404	1.3051	1.71375
11.3204	0.136375	1.83105	1.24836	1.6489
11.3271	0.132561	1.74236	1.19638	1.58644
11.3338	0.131607	1.65844	1.14822	1.52731
11.3404	0.130177	1.57881	1.10197	1.472
11.3471	0.128269	1.50347	1.05619	1.42145
11.3537	0.127316	1.4329	1.01137	1.37472
11.3604	0.127316	1.36662	0.968933	1.3299
11.3671	0.125885	1.3032	0.926495	1.2846
11.3737	0.123024	1.24216	0.88501	1.2393
11.3804	0.119686	1.18399	0.844955	1.194
11.3871	0.116825	1.12677	0.807762	1.15013
11.3938	0.11301	1.07193	0.77343	1.10769
11.4004	0.108242	1.02139	0.741482	1.06668
11.4071	0.10252	0.975609	0.711918	1.02854
11.4138	0.0958443	0.932217	0.684738	0.994205
11.4204	0.0896454	0.891209	0.658989	0.961304
11.4271	0.084877	0.852108	0.635147	0.929356
11.4337	0.0824928	0.814915	0.612259	0.897408
11.4404	0.0815392	0.779629	0.590324	0.867367
11.4471	0.0810623	0.74625	0.56839	0.839233
11.4537	0.0810623	0.715733	0.548363	0.813484
11.4604	0.0810623	0.688076	0.528812	0.787735
11.4671	0.0801086	0.661373	0.507832	0.762463
11.4738	0.0772476	0.636101	0.486851	0.736713
11.4804	0.0734329	0.610828	0.466347	0.712395
11.4871	0.0700951	0.586987	0.446796	0.689507
11.4938	0.0681877	0.565052	0.427723	0.665665
11.5004	0.067234	0.545979	0.409603	0.643253
11.5071	0.0667572	0.528336	0.392914	0.622749
11.5137	0.0667572	0.5126	0.378132	0.605106
11.5204	0.067234	0.499249	0.365257	0.58794
11.5271	0.067234	0.486851	0.355721	0.570297
11.5337	0.0648499	0.473976	0.348091	0.553608
11.5404	0.0605583	0.462532	0.340462	0.539303
11.5471	0.0562668	0.453949	0.332355	0.526905
11.5538	0.0524521	0.448227	0.32568	0.514984
11.5604	0.0495911	0.443459	0.320435	0.502586
11.5671	0.0462532	0.440598	0.314713	0.491619
11.5738	0.0452995	0.439167	0.309467	0.482559
11.5804	0.043869	0.436783	0.307083	0.47493
11.5871	0.0424385	0.432491	0.30756	0.466824
11.5938	0.0400543	0.426769	0.308514	0.458717
11.6004	0.0386238	0.421524	0.308037	0.452042
11.6071	0.038147	0.416756	0.307083	0.445843
11.6137	0.038147	0.412464	0.304222	0.439644
11.6204	0.0400543	0.408173	0.300407	0.432968
11.6271	0.0424385	0.405788	0.296116	0.425816
11.6337	0.043869	0.404835	0.294209	0.419617
11.6404	0.0443459	0.405788	0.293255	0.416756
11.6471	0.0433922	0.406265	0.291824	0.415325
11.6538	0.0405312	0.406742	0.289917	0.415325
11.6604	0.0357628	0.407219	0.287533	0.416279
11.6671	0.0314713	0.408173	0.286102	0.416756
11.6738	0.0295639	0.408173	0.283241	0.415802
11.6804	0.0286102	0.406265	0.279427	0.411987
11.6871	0.0290871	0.403881	0.276566	0.405788
11.6937	0.0309944	0.402451	0.276089	0.399113
11.7004	0.0338554	0.400543	0.277996	0.394821
11.7071	0.0367165	0.397682	0.27895	0.392914
11.7137	0.038147	0.394821	0.27895	0.392914
11.7204	0.0395775	0.393391	0.277519	0.39196
11.7271	0.0405312	0.392914	0.276566	0.389576
11.7338	0.041008	0.391483	0.274658	0.384808
11.7404	0.0419617	0.389099	0.271797	0.378609
11.7471	0.0429153	0.386238	0.269413	0.371456
11.7538	0.0448227	0.3829	0.267982	0.364304
11.7604	0.04673	0.377655	0.267506	0.359058
11.7671	0.0491142	0.371933	0.265598	0.355721
11.7737	0.0524521	0.368595	0.264168	0.355721
11.7804	0.0548363	0.367165	0.263691	0.357628
11.7871	0.0557899	0.366688	0.263214	0.358582
11.7937	0.0553131	0.367641	0.263214	0.359535
11.8004	0.0548363	0.369549	0.263691	0.361919
11.8071	0.0543594	0.371456	0.266075	0.365257
11.8138	0.0529289	0.371933	0.268459	0.367641
11.8204	0.0514984	0.370979	0.268936	0.368595
11.8271	0.0510216	0.370502	0.267982	0.369549
11.8338	0.0519753	0.370502	0.267506	0.370502
11.8404	0.0524521	0.371933	0.267982	0.370502
11.8471	0.0534058	0.374317	0.268936	0.370026
11.8537	0.0548363	0.375748	0.271797	0.369072
11.8604	0.058651	0.378132	0.275612	0.369549
11.8671	0.0619888	0.3829	0.278473	0.370502
11.8737	0.064373	0.389099	0.280857	0.373363
11.8804	0.064373	0.393867	0.284672	0.377655
11.8871	0.0629425	0.398636	0.288486	0.385284
11.8938	0.061512	0.406265	0.292778	0.395775
11.9004	0.0600815	0.416279	0.298977	0.407219
11.9071	0.058651	0.427723	0.30899	0.42057
11.9138	0.0581741	0.441551	0.320911	0.434875
11.9204	0.0600815	0.458717	0.332355	0.451088
11.9271	0.0619888	0.478745	0.344276	0.468254
11.9337	0.0624657	0.500202	0.357151	0.48542
11.9404	0.0610352	0.523567	0.37241	0.504971
11.9471	0.0600815	0.548363	0.387192	0.528336
11.9537	0.0610352	0.573158	0.403404	0.554085
11.9604	0.0634193	0.597954	0.419617	0.581264
11.9671	0.067234	0.623226	0.438213	0.610828
11.9738	0.0734329	0.649452	0.459194	0.644684
11.9804	0.0829697	0.676632	0.481606	0.683308
11.9871	0.0939369	0.706673	0.505924	0.725746
11.9938	0.105381	0.741005	0.53072	0.77343
12.0004	0.118256	0.779629	0.557899	0.827789
12.0071	0.131607	0.822067	0.584602	0.885963
12.0137	0.144482	0.86689	0.611305	0.948429
12.0204	0.15831	0.913143	0.637531	1.01423
12.0271	0.171661	0.96035	0.664234	1.08385
12.0337	0.184536	1.00756	0.691414	1.15442
12.0404	0.195503	1.05619	0.718594	1.22738
12.0471	0.20647	1.10722	0.745773	1.30415
12.0538	0.217915	1.16062	0.771999	1.38378
12.0604	0.229359	1.21498	0.796318	1.46484
12.0671	0.240803	1.26886	0.818729	1.54591
12.0738	0.25177	1.32179	0.840664	1.62888
12.0804	0.263214	1.37138	0.863552	1.71232
12.0871	0.273228	1.41668	0.88501	1.79338
12.0938	0.280857	1.45769	0.905037	1.87016
12.1004	0.285625	1.49488	0.92411	1.93977
12.1071	0.287533	1.52779	0.9408	2.00319
12.1137	0.286579	1.55544	0.95129	2.06089
12.1204	0.284672	1.57881	0.955582	2.11143
12.1271	0.281811	1.59788	0.956059	2.15483
12.1337	0.278473	1.61266	0.953674	2.19059
12.1404	0.275612	1.6222	0.950336	2.22015
12.1471	0.272751	1.62649	0.947952	2.24257
12.1538	0.268936	1.62649	0.945568	2.25687
12.1604	0.264645	1.62077	0.941753	2.26259
12.1671	0.260353	1.60933	0.935078	2.26068
12.1738	0.255585	1.59311	0.926971	2.25544
12.1804	0.249386	1.57356	0.916481	2.24447
12.1871	0.242233	1.55067	0.902176	2.22778
12.1937	0.235558	1.52302	0.88501	2.20394
12.2004	0.229359	1.49155	0.870228	2.17581
12.2071	0.22316	1.45912	0.855923	2.14481
12.2137	0.216484	1.42574	0.840187	2.11048
12.2204	0.210285	1.39236	0.823021	2.07472
12.2271	0.204086	1.35899	0.805378	2.03848
12.2338	0.196934	1.32751	0.787735	2.00224
12.2404	0.188351	1.29843	0.769615	1.96218
12.2471	0.179291	1.26982	0.752449	1.91975
12.2538	0.170708	1.24025	0.736237	1.87588
12.2604	0.163555	1.20974	0.721931	1.83058
12.2671	0.157833	1.17779	0.70858	1.78576
12.2737	0.152111	1.14584	0.696182	1.74379
12.2804	0.146866	1.11341	0.680923	1.70517
12.2871	0.142574	1.08194	0.662804	1.6675
12.2937	0.13876	1.0519	0.642776	1.62935
12.3004	0.133991	1.02329	0.623703	1.59121
12.3071	0.1297	0.995159	0.604153	1.55258
12.3138	0.125408	0.968456	0.584602	1.51253
12.3204	0.121117	0.942707	0.566483	1.47152
12.3271	0.117779	0.917912	0.549793	1.43242
12.3338	0.115871	0.893593	0.533104	1.39523
12.3404	0.115395	0.870705	0.516415	1.35756
12.3471	0.116348	0.849724	0.500202	1.31845
12.3537	0.118256	0.830173	0.484467	1.27888
12.3604	0.12064	0.813484	0.467777	1.23882
12.3671	0.122547	0.798225	0.451088	1.19781
12.3737	0.122547	0.78392	0.434399	1.15681
12.3804	0.120163	0.770569	0.41914	1.11866
12.3871	0.115395	0.761032	0.404835	1.08433
12.3938	0.110626	0.75531	0.39053	1.0519
12.4004	0.106335	0.753403	0.377655	1.02091
12.4071	0.102043	0.756741	0.366688	0.989914
12.4138	0.0987053	0.767708	0.357151	0.959873
12.4204	0.0958443	0.785828	0.348091	0.929832
12.4271	0.0934601	0.811577	0.339031	0.899792
12.4337	0.0905991	0.844479	0.331879	0.871181
12.4404	0.087738	0.885963	0.32711	0.844479
12.4471	0.0858307	0.934601	0.321865	0.82016
12.4537	0.0839233	0.993729	0.317574	0.796795
12.4604	0.0824928	1.06335	0.312805	0.773907
12.4671	0.0805855	1.14202	0.30756	0.751495
12.4738	0.0777245	1.22881	0.301361	0.728607
12.4804	0.0753403	1.3237	0.294685	0.705719
12.4871	0.0739098	1.42908	0.289917	0.684261
12.4938	0.0724792	1.54257	0.285625	0.666618
12.5004	0.0705719	1.66225	0.282288	0.651836
12.5071	0.0686646	1.78576	0.279427	0.638485
12.5137	0.0667572	1.91164	0.276566	0.626564
12.5204	0.0662804	2.03848	0.274658	0.617504
12.5271	0.0662804	2.16103	0.272751	0.608444
12.5337	0.0662804	2.27594	0.27132	0.597954
12.5404	0.0658035	2.3818	0.268459	0.58651
12.5471	0.0667572	2.4786	0.264645	0.575066
12.5538	0.0677109	2.56491	0.261307	0.564575
12.5604	0.0667572	2.63786	0.257969	0.553608
12.5671	0.0638962	2.69699	0.255585	0.542164
12.5738	0.0600815	2.74181	0.253677	0.53072
12.5804	0.0581741	2.77233	0.252247	0.519753
12.5871	0.0576973	2.78664	0.25177	0.511646
12.5938	0.0581741	2.78568	0.252247	0.504017
12.6004	0.058651	2.7709	0.250816	0.497818
12.6071	0.0610352	2.74515	0.247002	0.492096
12.6137	0.0648499	2.70844	0.241756	0.487328
12.6204	0.0667572	2.66123	0.236988	0.480652
12.6271	0.0653267	2.60639	0.23365	0.472546
12.6337	0.0629425	2.5444	0.230789	0.463486
12.6404	0.061512	2.47431	0.228882	0.454903
12.6471	0.0600815	2.39754	0.226498	0.446796
12.6538	0.058651	2.31647	0.224113	0.439644
12.6604	0.058651	2.23446	0.221729	0.434399
12.6671	0.0605583	2.15149	0.219822	0.431061
12.6738	0.0629425	2.06995	0.217438	0.427723
12.6804	0.064373	1.99223	0.21553	0.423431
12.6871	0.0648499	1.91736	0.215054	0.418186
12.6937	0.0648499	1.84393	0.216484	0.412941
12.7004	0.0648499	1.7724	0.218391	0.408173
12.7071	0.0634193	1.70422	0.218868	0.403404
12.7137	0.0619888	1.63889	0.217438	0.398636
12.7204	0.0600815	1.57499	0.216961	0.393867
12.7271	0.0581741	1.51396	0.217438	0.389099
12.7338	0.0557899	1.45578	0.217438	0.384331
12.7404	0.0553131	1.40047	0.216484	0.379562
12.7471	0.0576973	1.3485	0.21553	0.373363
12.7538	0.0624657	1.29986	0.21553	0.369072
12.7604	0.0691414	1.25504	0.214577	0.366688
12.7671	0.0748634	1.21403	0.213146	0.366688
12.7737	0.0810623	1.17683	0.212669	0.367165
12.7804	0.0858307	1.14202	0.2141	0.367165
12.7871	0.0886917	1.1096	0.216484	0.367641
12.7937	0.0882149	1.07718	0.219822	0.366211
12.8004	0.0858307	1.04523	0.223637	0.36335
12.8071	0.0834465	1.01328	0.226974	0.359058
12.8138	0.0834465	0.982285	0.228882	0.355244
12.8204	0.0839233	0.95129	0.229836	0.353336
12.8271	0.084877	0.919819	0.229359	0.352859
12.8338	0.0867844	0.889301	0.226974	0.352859
12.8404	0.0891685	0.859737	0.224113	0.353336
12.8471	0.0905991	0.831127	0.221252	0.355244
12.8537	0.0905991	0.802994	0.218868	0.357628
12.8604	0.0886917	0.776768	0.216484	0.360012
12.8671	0.0867844	0.752449	0.21553	0.361919
12.8737	0.0858307	0.729084	0.216007	0.363827
12.8804	0.0872612	0.70715	0.216484	0.36478
12.8871	0.0905991	0.685692	0.216961	0.365734
12.8938	0.0944138	0.664234	0.216007	0.365257
12.9004	0.0987053	0.6423	0.21553	0.362396
12.9071	0.102997	0.620365	0.216007	0.357628
12.9138	0.106812	0.600815	0.216961	0.352383
12.9204	0.112057	0.583172	0.219345	0.348091
12.9271	0.119686	0.566483	0.222683	0.346184
12.9337	0.1297	0.549316	0.226498	0.344276
12.9404	0.143528	0.532627	0.229836	0.343323
12.9471	0.160694	0.516891	0.231743	0.344276
12.9537	0.185013	0.502586	0.233173	0.348091
12.9604	0.217438	0.490665	0.235558	0.352383
12.9671	0.260353	0.481129	0.238895	0.355721
12.9738	0.319004	0.475407	0.245571	0.359535
12.9804	0.398636	0.47493	0.253677	0.366211
12.9871	0.504494	0.477791	0.265598	0.374794
12.9938	0.643253	0.482082	0.280857	0.385761
13.0004	0.82159	0.486851	0.299454	0.39959
13.0071	1.04904	0.49448	0.322342	0.416756
13.0137	1.33324	0.508308	0.349998	0.436783
13.0204	1.68848	0.528336	0.383854	0.458717
13.0271	2.12812	0.553608	0.426769	0.48399
13.0337	2.666	0.585556	0.479221	0.5126
13.0404	3.31402	0.627041	0.544071	0.544548
13.0471	4.08554	0.680447	0.624657	0.582695
13.0538	4.99487	0.747681	0.7267	0.630379
13.0604	6.05249	0.832558	0.855923	0.68903
13.0671	7.26986	0.939369	1.02091	0.759602
13.0738	8.65269	1.07574	1.23167	0.844002
13.0804	10.2053	1.24884	1.4987	0.947475
13.0871	11.9257	1.46675	1.83821	1.07241
13.0938	13.8102	1.74046	2.26641	1.22452
13.1004	15.8477	2.08426	2.80476	1.41096
13.1071	18.023	2.51341	3.47281	1.63937
13.1137	20.3133	3.04556	4.29726	1.92022
13.1204	22.6903	3.70073	5.30624	2.26355
13.1271	25.1236	4.5023	6.52552	2.68412
13.1337	27.5769	5.47409	7.98178	3.19576
13.1404	30.0121	6.6371	9.70125	3.81422
13.1471	32.3882	8.01468	11.7092	4.55332
13.1538	34.6642	9.62973	14.0252	5.4307
13.1604	36.8023	11.5008	16.664	6.46067
13.1671	38.7673	13.6409	19.6338	7.65514
13.1738	40.5269	16.0556	22.9344	9.02414
13.1804	42.0532	18.7488	26.556	10.5753
13.1871	43.3249	21.7152	30.4761	12.3119
13.1937	44.3263	24.9405	34.6632	14.2317
13.2004	45.0516	28.4009	39.0749	16.3283
13.2071	45.4984	32.064	43.6578	18.5866
13.2137	45.671	35.8877	48.3489	20.9856
13.2204	45.5785	39.8226	53.0758	23.4971
13.2271	45.2375	43.8108	57.7602	26.0921
13.2338	44.6672	47.7896	62.3236	28.7313
13.2404	43.889	51.6901	66.6833	31.3745
13.2471	42.9292	55.4457	70.7622	33.9761
13.2538	41.8162	58.9929	74.4882	36.4943
13.2604	40.5779	62.2725	77.7993	38.8856
13.2671	39.2399	65.2275	80.6437	41.1086
13.2737	37.8275	67.8072	82.9792	43.1218
13.2804	36.3655	69.973	84.7788	44.8923
13.2871	34.8773	71.6991	86.0281	46.3929
13.2937	33.38	72.9675	86.73	47.6027
13.3004	31.8913	73.771	86.8979	48.5063
13.3071	30.427	74.1162	86.5536	49.099
13.3138	29.0012	74.0218	85.732	49.386
13.3204	27.6241	73.5145	84.4779	49.3779
[truncated: 1,751 more rows]

## Sheet: Figure S3c-d
Time	Standard	Wild type	HM03-01	HM03-06
0.00333333	-0.117302	-0.105858	-0.113487	-0.114441
0.01	-0.118732	-0.102043	-0.113964	-0.114441
0.0166667	-0.120163	-0.0977516	-0.113487	-0.114918
0.0233333	-0.121117	-0.0939369	-0.110149	-0.113487
0.03	-0.12207	-0.0920296	-0.104427	-0.111103
0.0366667	-0.122547	-0.0925064	-0.0991821	-0.107765
0.0433333	-0.121593	-0.0953674	-0.0967979	-0.104427
0.05	-0.120163	-0.099659	-0.0963211	-0.0991821
0.0566667	-0.120163	-0.103474	-0.0977516	-0.0920296
0.0633333	-0.12064	-0.104904	-0.100613	-0.0853539
0.07	-0.121593	-0.104427	-0.103951	-0.0815392
0.0766667	-0.123024	-0.102997	-0.105858	-0.0801086
0.0833333	-0.123978	-0.102043	-0.107765	-0.0810623
0.09	-0.123978	-0.101566	-0.108242	-0.0834465
0.0966667	-0.123024	-0.10252	-0.107288	-0.0863075
0.103333	-0.12207	-0.103951	-0.104904	-0.0896454
0.11	-0.121117	-0.104427	-0.10252	-0.0929832
0.116667	-0.121117	-0.104904	-0.099659	-0.0939369
0.123333	-0.12207	-0.104904	-0.0967979	-0.0915527
0.13	-0.123024	-0.105381	-0.0944138	-0.087738
0.136667	-0.123978	-0.104904	-0.0929832	-0.0858307
0.143333	-0.124454	-0.102997	-0.0939369	-0.0858307
0.15	-0.123501	-0.102043	-0.0963211	-0.087738
0.156667	-0.122547	-0.101089	-0.099659	-0.0905991
0.163333	-0.12207	-0.101566	-0.104427	-0.0958443
0.17	-0.122547	-0.104427	-0.108719	-0.101089
0.176667	-0.123024	-0.107765	-0.11158	-0.104427
0.183333	-0.123978	-0.109673	-0.112057	-0.105381
0.19	-0.125885	-0.111103	-0.11158	-0.106812
0.196667	-0.127316	-0.111103	-0.110626	-0.108719
0.203333	-0.128269	-0.11158	-0.109673	-0.109673
0.21	-0.128746	-0.110149	-0.108719	-0.110626
0.216667	-0.129223	-0.109196	-0.108242	-0.112534
0.223333	-0.129223	-0.110626	-0.108242	-0.114441
0.23	-0.128746	-0.113487	-0.107765	-0.114441
0.236667	-0.1297	-0.116825	-0.106335	-0.112057
0.243333	-0.13113	-0.118732	-0.104427	-0.112534
0.25	-0.132561	-0.119209	-0.101566	-0.113964
0.256667	-0.133991	-0.118256	-0.0987053	-0.114918
0.263333	-0.135422	-0.116348	-0.0967979	-0.113487
0.27	-0.135899	-0.114441	-0.0958443	-0.112534
0.276667	-0.134945	-0.11301	-0.0948906	-0.112057
0.283333	-0.133514	-0.11158	-0.0953674	-0.110149
0.29	-0.132561	-0.110149	-0.0972748	-0.108242
0.296667	-0.132084	-0.111103	-0.100136	-0.106812
0.303333	-0.132084	-0.114441	-0.10252	-0.106335
0.31	-0.132561	-0.116825	-0.105858	-0.106335
0.316667	-0.133038	-0.115395	-0.110626	-0.106812
0.323333	-0.133514	-0.113487	-0.114918	-0.107765
0.33	-0.133514	-0.11301	-0.117302	-0.108719
0.336667	-0.133514	-0.11158	-0.117779	-0.110149
0.343333	-0.133991	-0.108242	-0.115871	-0.11158
0.35	-0.135422	-0.105381	-0.11301	-0.11158
0.356667	-0.136852	-0.106335	-0.109673	-0.109673
0.363333	-0.138283	-0.109673	-0.108242	-0.108719
0.37	-0.139236	-0.11158	-0.108719	-0.107765
0.376667	-0.139713	-0.11301	-0.110149	-0.106335
0.383333	-0.14019	-0.114441	-0.114441	-0.103474
0.39	-0.141144	-0.115871	-0.118256	-0.102043
0.396667	-0.141144	-0.115871	-0.117779	-0.10252
0.403333	-0.141144	-0.113964	-0.113487	-0.103951
0.41	-0.141621	-0.111103	-0.109196	-0.104904
0.416667	-0.142097	-0.107765	-0.106812	-0.106812
0.423333	-0.142097	-0.105381	-0.105381	-0.106812
0.43	-0.140667	-0.104427	-0.103474	-0.105858
0.436667	-0.139236	-0.105381	-0.102997	-0.104427
0.443333	-0.139236	-0.107288	-0.105381	-0.103951
0.45	-0.139713	-0.109673	-0.108242	-0.102997
0.456667	-0.14019	-0.11301	-0.109673	-0.10252
0.463333	-0.140667	-0.115871	-0.108242	-0.104427
0.47	-0.141144	-0.117302	-0.107765	-0.108719
0.476667	-0.141621	-0.117302	-0.108719	-0.113487
0.483333	-0.141621	-0.117302	-0.109196	-0.117302
0.49	-0.141144	-0.117779	-0.109673	-0.119686
0.496667	-0.140667	-0.118732	-0.110626	-0.121117
0.503333	-0.14019	-0.118732	-0.11301	-0.123024
0.51	-0.141144	-0.117779	-0.113487	-0.125408
0.516667	-0.142097	-0.116825	-0.11301	-0.127316
0.523333	-0.143051	-0.116825	-0.113487	-0.126362
0.53	-0.143528	-0.116348	-0.114441	-0.123978
0.536667	-0.144958	-0.114918	-0.115395	-0.122547
0.543333	-0.145435	-0.113964	-0.115395	-0.12064
0.55	-0.144958	-0.113487	-0.116348	-0.118256
0.556667	-0.143051	-0.112534	-0.118256	-0.115395
0.563333	-0.140667	-0.110626	-0.117779	-0.115395
0.57	-0.137806	-0.109673	-0.115395	-0.117779
0.576667	-0.134945	-0.111103	-0.11301	-0.120163
0.583333	-0.133038	-0.114441	-0.112534	-0.12207
0.59	-0.131607	-0.118732	-0.114441	-0.123501
0.596667	-0.132084	-0.122547	-0.115395	-0.124931
0.603333	-0.133991	-0.124931	-0.114918	-0.124931
0.61	-0.136852	-0.125885	-0.113964	-0.123978
0.616667	-0.13876	-0.125408	-0.11301	-0.123024
0.623333	-0.141144	-0.123978	-0.112534	-0.123024
0.63	-0.143051	-0.122547	-0.111103	-0.12207
0.636667	-0.144958	-0.121593	-0.110149	-0.120163
0.643333	-0.145435	-0.12207	-0.109673	-0.118732
0.65	-0.145435	-0.122547	-0.109673	-0.117779
0.656667	-0.144958	-0.123024	-0.107765	-0.117779
0.663333	-0.144958	-0.123978	-0.104904	-0.117779
0.67	-0.144958	-0.124931	-0.101089	-0.117779
0.676667	-0.145435	-0.126362	-0.0977516	-0.117779
0.683333	-0.146389	-0.126362	-0.0967979	-0.119686
0.69	-0.146866	-0.124931	-0.0991821	-0.12207
0.696667	-0.14782	-0.123024	-0.102997	-0.123024
0.703333	-0.148296	-0.121593	-0.107288	-0.123978
0.71	-0.14925	-0.12064	-0.112534	-0.124931
0.716667	-0.150204	-0.120163	-0.117779	-0.124931
0.723333	-0.151157	-0.12207	-0.12207	-0.123978
0.73	-0.152111	-0.124454	-0.124931	-0.12207
0.736667	-0.154018	-0.127792	-0.126839	-0.122547
0.743333	-0.155449	-0.128746	-0.1297	-0.124931
0.75	-0.156403	-0.128746	-0.132561	-0.128269
0.756667	-0.157356	-0.128269	-0.135422	-0.1297
0.763333	-0.159264	-0.126362	-0.135899	-0.130177
0.77	-0.161171	-0.123978	-0.134945	-0.128746
0.776667	-0.162601	-0.121593	-0.134468	-0.125408
0.783333	-0.164032	-0.121593	-0.133038	-0.12207
0.79	-0.164032	-0.120163	-0.130177	-0.119686
0.796667	-0.164509	-0.117779	-0.126362	-0.119686
0.803333	-0.164509	-0.116348	-0.123501	-0.121117
0.81	-0.164986	-0.116825	-0.121593	-0.123978
0.816667	-0.166416	-0.117779	-0.119209	-0.125885
0.823333	-0.16737	-0.118256	-0.116348	-0.126839
0.83	-0.167847	-0.12064	-0.113487	-0.126362
0.836667	-0.167847	-0.124454	-0.112057	-0.124931
0.843333	-0.167847	-0.128269	-0.11301	-0.123024
0.85	-0.166893	-0.13113	-0.115871	-0.121593
0.856667	-0.164509	-0.133514	-0.120163	-0.121593
0.863333	-0.163078	-0.134945	-0.123024	-0.121593
0.87	-0.162125	-0.133991	-0.126362	-0.12064
0.876667	-0.162601	-0.132084	-0.130177	-0.119209
0.883333	-0.163078	-0.131607	-0.130653	-0.117779
0.89	-0.163078	-0.132084	-0.126839	-0.116825
0.896667	-0.164032	-0.133038	-0.121117	-0.116825
0.903333	-0.164986	-0.133991	-0.116825	-0.118256
0.91	-0.165939	-0.136852	-0.114918	-0.12064
0.916667	-0.166416	-0.139713	-0.11301	-0.123978
0.923333	-0.166893	-0.141621	-0.11158	-0.125408
0.93	-0.166893	-0.140667	-0.112057	-0.123501
0.936667	-0.167847	-0.137806	-0.114441	-0.120163
0.943333	-0.1688	-0.134945	-0.116825	-0.117779
0.95	-0.169277	-0.133991	-0.119209	-0.116825
0.956667	-0.169277	-0.134468	-0.121593	-0.116348
0.963333	-0.169277	-0.136852	-0.123501	-0.118256
0.97	-0.169754	-0.14019	-0.123501	-0.12207
0.976667	-0.169754	-0.144005	-0.121117	-0.124931
0.983333	-0.1688	-0.146866	-0.117302	-0.124454
0.99	-0.167847	-0.150204	-0.113487	-0.121117
0.996667	-0.167847	-0.150681	-0.111103	-0.117779
1.00333	-0.167847	-0.14925	-0.110626	-0.113487
1.01	-0.166893	-0.147343	-0.111103	-0.108719
1.01667	-0.166893	-0.147343	-0.112057	-0.105858
1.02333	-0.16737	-0.148296	-0.113964	-0.105381
1.03	-0.167847	-0.146389	-0.116825	-0.107288
1.03667	-0.16737	-0.144482	-0.117779	-0.108719
1.04333	-0.16737	-0.144482	-0.116348	-0.110149
1.05	-0.166893	-0.144958	-0.116825	-0.11158
1.05667	-0.166416	-0.144482	-0.118256	-0.11301
1.06333	-0.165939	-0.144482	-0.119686	-0.112057
1.07	-0.165939	-0.145435	-0.118732	-0.109196
1.07667	-0.166416	-0.145912	-0.117302	-0.105858
1.08333	-0.16737	-0.144482	-0.115395	-0.104427
1.09	-0.167847	-0.142574	-0.112534	-0.104904
1.09667	-0.166893	-0.139713	-0.111103	-0.106812
1.10333	-0.165462	-0.136852	-0.11158	-0.110149
1.11	-0.162601	-0.135422	-0.115871	-0.113964
1.11667	-0.159264	-0.135422	-0.12207	-0.117779
1.12333	-0.155926	-0.134945	-0.128746	-0.121117
1.13	-0.152111	-0.133514	-0.134945	-0.123024
1.13667	-0.14782	-0.133514	-0.140667	-0.123024
1.14333	-0.143051	-0.135899	-0.142574	-0.12064
1.15	-0.139236	-0.136852	-0.14019	-0.120163
1.15667	-0.134945	-0.137329	-0.135899	-0.121117
1.16333	-0.131607	-0.13876	-0.132084	-0.121593
1.17	-0.128746	-0.140667	-0.128746	-0.12064
1.17667	-0.127316	-0.140667	-0.124931	-0.121117
1.18333	-0.126362	-0.138283	-0.123024	-0.123978
1.19	-0.125408	-0.134468	-0.122547	-0.127316
1.19667	-0.123978	-0.131607	-0.122547	-0.128746
1.20333	-0.12207	-0.1297	-0.121117	-0.130177
1.21	-0.121117	-0.129223	-0.119686	-0.132561
1.21667	-0.12064	-0.130653	-0.119209	-0.134468
1.22333	-0.12064	-0.133038	-0.119209	-0.134468
1.23	-0.12064	-0.134945	-0.118732	-0.133991
1.23667	-0.121117	-0.135899	-0.118732	-0.134468
1.24333	-0.121117	-0.135422	-0.118732	-0.134945
1.25	-0.120163	-0.134945	-0.117779	-0.135422
1.25667	-0.118732	-0.134945	-0.116348	-0.135422
1.26333	-0.118732	-0.136852	-0.113964	-0.134945
1.27	-0.119209	-0.139713	-0.112057	-0.134468
1.27667	-0.119686	-0.142574	-0.11158	-0.134468
1.28333	-0.120163	-0.146389	-0.113487	-0.134945
1.29	-0.12064	-0.14925	-0.117779	-0.135422
1.29667	-0.12207	-0.148296	-0.122547	-0.136375
1.30333	-0.123024	-0.145435	-0.125885	-0.137329
1.31	-0.123501	-0.142097	-0.127316	-0.137806
1.31667	-0.123024	-0.139713	-0.127792	-0.136852
1.32333	-0.12207	-0.137806	-0.127792	-0.134468
1.33	-0.120163	-0.135899	-0.125885	-0.132561
1.33667	-0.117302	-0.134468	-0.123024	-0.131607
1.34333	-0.113964	-0.133038	-0.121593	-0.129223
1.35	-0.111103	-0.130653	-0.121593	-0.126839
1.35667	-0.108719	-0.128746	-0.122547	-0.125885
1.36333	-0.106812	-0.126839	-0.123024	-0.127316
1.37	-0.105858	-0.126362	-0.123024	-0.130177
1.37667	-0.106335	-0.127316	-0.124454	-0.133038
1.38333	-0.107765	-0.131607	-0.125408	-0.137806
1.39	-0.109673	-0.135899	-0.126839	-0.142574
1.39667	-0.112534	-0.13876	-0.125885	-0.146866
1.40333	-0.116348	-0.14019	-0.123978	-0.14782
1.41	-0.120163	-0.141621	-0.121117	-0.147343
1.41667	-0.123978	-0.143051	-0.117779	-0.145912
1.42333	-0.127792	-0.142574	-0.114918	-0.144482
1.43	-0.131607	-0.142097	-0.113964	-0.143051
1.43667	-0.134468	-0.143051	-0.115871	-0.141621
1.44333	-0.136852	-0.145912	-0.119209	-0.141144
1.45	-0.138283	-0.148773	-0.121593	-0.141621
1.45667	-0.14019	-0.151634	-0.123501	-0.142574
1.46333	-0.141144	-0.154018	-0.125408	-0.143051
1.47	-0.142574	-0.156403	-0.126362	-0.143051
1.47667	-0.144005	-0.155926	-0.126362	-0.14019
1.48333	-0.144958	-0.154018	-0.125885	-0.137806
1.49	-0.146866	-0.150681	-0.125885	-0.137329
1.49667	-0.148296	-0.14782	-0.125885	-0.138283
1.50333	-0.148296	-0.146389	-0.125408	-0.138283
1.51	-0.146389	-0.146866	-0.123978	-0.135422
1.51667	-0.144005	-0.150204	-0.123024	-0.133991
1.52333	-0.142097	-0.153542	-0.123978	-0.133514
1.53	-0.14019	-0.155926	-0.127316	-0.133514
1.53667	-0.13876	-0.156403	-0.130653	-0.132084
1.54333	-0.137806	-0.154972	-0.132561	-0.131607
1.55	-0.138283	-0.151157	-0.134468	-0.133514
1.55667	-0.140667	-0.147343	-0.135422	-0.136375
1.56333	-0.14782	-0.144958	-0.134945	-0.138283
1.57	-0.196457	-0.144005	-0.132561	-0.137806
1.57667	-0.495434	-0.142574	-0.130177	-0.137329
1.58333	-1.46151	-0.141621	-0.128746	-0.13876
1.59	-3.26157	-0.143051	-0.127316	-0.141621
1.59667	-5.5294	-0.145912	-0.125885	-0.144005
1.60333	-7.59983	-0.149727	-0.126362	-0.144482
1.61	-9.04226	-0.154018	-0.127792	-0.142097
1.61667	-9.67407	-0.15831	-0.13113	-0.139236
1.62333	-9.23347	-0.162601	-0.133038	-0.134468
1.63	-7.68852	-0.164509	-0.132561	-0.128746
1.63667	-5.50079	-0.164509	-0.130653	-0.124454
1.64333	-3.40128	-0.162601	-0.128746	-0.123024
1.65	-1.83201	-0.15974	-0.127792	-0.124454
1.65667	-0.791073	-0.15831	-0.126839	-0.126362
1.66333	-0.131607	-0.156879	-0.126362	-0.126839
1.67	0.277996	-0.155449	-0.127316	-0.124931
1.67667	0.53215	-0.153065	-0.1297	-0.121117
1.68333	0.696659	-0.151634	-0.132084	-0.118732
1.69	0.815392	-0.151157	-0.132084	-0.118732
1.69667	0.908375	-0.150204	-0.131607	-0.120163
1.70333	0.981331	-0.148773	-0.1297	-0.123024
1.71	1.03664	-0.148296	-0.127792	-0.128269
1.71667	1.07574	-0.148296	-0.126362	-0.133991
1.72333	1.10006	-0.14782	-0.124931	-0.137329
1.73	1.11294	-0.146866	-0.124454	-0.136852
1.73667	1.11675	-0.14782	-0.125885	-0.134945
1.74333	1.11151	-0.149727	-0.127792	-0.132561
1.75	1.09434	-0.152111	-0.128746	-0.128269
1.75667	1.05906	-0.154495	-0.128269	-0.123978
1.76333	0.997066	-0.155449	-0.127316	-0.120163
1.77	0.904083	-0.155926	-0.125885	-0.116825
1.77667	0.782013	-0.154495	-0.122547	-0.11301
1.78333	0.641823	-0.152111	-0.120163	-0.108719
1.79	0.500202	-0.148296	-0.120163	-0.105858
1.79667	0.378132	-0.145435	-0.12207	-0.103474
1.80333	0.293732	-0.143528	-0.123978	-0.100613
1.81	0.257015	-0.143051	-0.123978	-0.0948906
1.81667	0.265598	-0.144005	-0.123024	-0.0882149
1.82333	0.308037	-0.144958	-0.121117	-0.082016
1.83	0.365734	-0.144958	-0.118732	-0.0762939
1.83667	0.425339	-0.143051	-0.116825	-0.0705719
1.84333	0.475883	-0.13876	-0.114918	-0.0658035
1.85	0.513077	-0.133038	-0.11158	-0.0629425
1.85667	0.537872	-0.126362	-0.108242	-0.0610352
1.86333	0.552654	-0.119686	-0.104904	-0.0572205
1.87	0.563145	-0.114441	-0.101089	-0.0500679
1.87667	0.571728	-0.110626	-0.0967979	-0.041008
1.88333	0.581264	-0.107765	-0.0915527	-0.0309944
1.89	0.590801	-0.104904	-0.087738	-0.0214577
1.89667	0.600338	-0.102043	-0.0844002	-0.0119209
1.90333	0.611782	-0.099659	-0.0815392	-0.0038147
1.91	0.624657	-0.0977516	-0.0786781	0.00190735
1.91667	0.637531	-0.0963211	-0.0748634	0.00572205
1.92333	0.650883	-0.0958443	-0.0715256	0.00953674
1.93	0.664234	-0.0967979	-0.0681877	0.0138283
1.93667	0.678539	-0.0977516	-0.0648499	0.0185966
1.94333	0.694275	-0.0982285	-0.0619888	0.0209808
1.95	0.711441	-0.0977516	-0.0596046	0.0209808
1.95667	0.728607	-0.0967979	-0.058651	0.0190735
1.96333	0.746727	-0.0967979	-0.0600815	0.0152588
1.97	0.768185	-0.0967979	-0.064373	0.0123978
1.97667	0.794888	-0.0953674	-0.0686646	0.00953674
1.98333	0.825882	-0.0929832	-0.0710487	0.00667572
1.99	0.859737	-0.0905991	-0.0715256	0.00333786
1.99667	0.896454	-0.0910759	-0.0715256	-0.000476837
2.00333	0.934601	-0.0920296	-0.0715256	-0.00429153
2.01	0.973701	-0.0925064	-0.0724792	-0.00953674
2.01667	1.01185	-0.0948906	-0.0739098	-0.0152588
2.02333	1.04761	-0.100136	-0.0748634	-0.0195503
2.03	1.08099	-0.105858	-0.0753403	-0.0219345
2.03667	1.11246	-0.109673	-0.0762939	-0.0228882
2.04333	1.14346	-0.11158	-0.0762939	-0.0238419
2.05	1.17207	-0.11158	-0.0753403	-0.0243187
2.05667	1.19781	-0.110626	-0.0753403	-0.0252724
2.06333	1.22023	-0.111103	-0.0782013	-0.0286102
2.07	1.24073	-0.113964	-0.0834465	-0.0357628
2.07667	1.2579	-0.117779	-0.0882149	-0.0433922
2.08333	1.27268	-0.121117	-0.0905991	-0.0510216
2.09	1.28269	-0.124454	-0.0910759	-0.058651
2.09667	1.28889	-0.127792	-0.0896454	-0.0653267
2.10333	1.28984	-0.128269	-0.0872612	-0.0700951
2.11	1.28698	-0.125885	-0.0853539	-0.0734329
2.11667	1.28222	-0.123024	-0.0839233	-0.0758171
2.12333	1.27411	-0.12207	-0.0839233	-0.0772476
2.13	1.26362	-0.12207	-0.0858307	-0.0772476
2.13667	1.25074	-0.122547	-0.0891685	-0.0772476
2.14333	1.23739	-0.121117	-0.0925064	-0.0762939
2.15	1.22595	-0.119209	-0.0948906	-0.0753403
2.15667	1.21403	-0.117779	-0.0963211	-0.0734329
2.16333	1.20354	-0.114441	-0.0967979	-0.0724792
2.17	1.19448	-0.108719	-0.0963211	-0.0748634
2.17667	1.18876	-0.10252	-0.0948906	-0.0782013
2.18333	1.18637	-0.0982285	-0.0920296	-0.0810623
2.19	1.18685	-0.0944138	-0.0896454	-0.0796318
2.19667	1.19066	-0.0905991	-0.0872612	-0.0753403
2.20333	1.19829	-0.0858307	-0.0858307	-0.0691414
2.21	1.20926	-0.0844002	-0.0844002	-0.0619888
2.21667	1.22547	-0.0844002	-0.082016	-0.0553131
2.22333	1.24645	-0.0839233	-0.079155	-0.0495911
2.23	1.27029	-0.0815392	-0.0753403	-0.0472069
2.23667	1.29652	-0.0767708	-0.0715256	-0.04673
2.24333	1.32513	-0.0705719	-0.0658035	-0.0472069
2.25	1.3566	-0.061512	-0.0581741	-0.0457764
2.25667	1.39141	-0.0529289	-0.0500679	-0.0419617
2.26333	1.42717	-0.0433922	-0.0429153	-0.0343323
2.27	1.46294	-0.0329018	-0.0362396	-0.023365
2.27667	1.49584	-0.0228882	-0.0286102	-0.00953674
2.28333	1.52636	-0.0114441	-0.0200272	0.00476837
2.29	1.54924	0.00190735	-0.0123978	0.0185966
2.29667	1.54781	0.0181198	-0.00429153	0.0319481
2.30333	1.48726	0.0362396	0.00524521	0.0452995
2.31	1.31655	0.0548363	0.0166893	0.0576973
2.31667	0.995159	0.0743866	0.0300407	0.0681877
2.32333	0.495911	0.0929832	0.0433922	0.0796318
2.33	-0.198364	0.111103	0.0562668	0.0929832
2.33667	-1.07479	0.128746	0.0681877	0.108719
2.34333	-2.04134	0.146389	0.0801086	0.126839
2.35	-2.93446	0.166893	0.0929832	0.14782
2.35667	-3.59774	0.189781	0.106812	0.170231
2.36333	-3.94917	0.216007	0.123501	0.195503
2.37	-3.97062	0.243664	0.144958	0.22316
2.37667	-3.68834	0.274658	0.170708	0.251293
2.38333	-3.18718	0.308037	0.197411	0.278473
2.39	-2.60448	0.339985	0.22459	0.303745
2.39667	-2.06852	0.370026	0.252247	0.329971
2.40333	-1.64366	0.40102	0.278473	0.355721
2.41	-1.33276	0.434399	0.303268	0.382423
2.41667	-1.11055	0.469685	0.328541	0.41151
2.42333	-0.949383	0.505447	0.355721	0.443459
2.43	-0.825882	0.542641	0.384808	0.47636
2.43667	-0.725269	0.580311	0.415325	0.510216
2.44333	-0.640392	0.61512	0.446796	0.543594
2.45	-0.567436	0.646591	0.479698	0.575066
2.45667	-0.504971	0.675678	0.511646	0.602245
2.46333	-0.450611	0.703335	0.540257	0.626087
2.47	-0.403881	0.729084	0.565052	0.649452
2.47667	-0.362873	0.752926	0.58651	0.67234
2.48333	-0.328064	0.775337	0.607014	0.693798
2.49	-0.298023	0.795841	0.626564	0.712395
2.49667	-0.271797	0.813961	0.646114	0.730515
2.50333	-0.249386	0.830173	0.666142	0.747204
2.51	-0.230789	0.845909	0.686646	0.762463
2.51667	-0.215054	0.861168	0.706196	0.775337
2.52333	-0.201225	0.87595	0.724316	0.786304
2.53	-0.189304	0.890255	0.741959	0.797749
2.53667	-0.17786	0.90456	0.758648	0.809669
2.54333	-0.1688	0.918865	0.773907	0.822067
2.55	-0.161171	0.93317	0.790596	0.835419
2.55667	-0.154018	0.948429	0.810623	0.851631
2.56333	-0.146866	0.967026	0.833511	0.872135
2.57	-0.141144	0.990868	0.855923	0.895977
2.57667	-0.136375	1.01995	0.877857	0.920773
2.58333	-0.132084	1.05286	0.900745	0.945568
2.59	-0.127316	1.08862	0.925064	0.97084
2.59667	-0.123024	1.12677	0.946999	0.997066
2.60333	-0.119209	1.16444	0.968456	1.02329
2.61	-0.115395	1.19877	0.993252	1.05047
2.61667	-0.11158	1.23072	1.02234	1.07956
2.62333	-0.108719	1.25885	1.05381	1.11008
2.63	-0.107765	1.28269	1.0829	1.14012
2.63667	-0.107765	1.30081	1.11055	1.1673
2.64333	-0.108242	1.31416	1.13487	1.18923
2.65	-0.108242	1.32322	1.15633	1.20783
2.65667	-0.108719	1.32942	1.17302	1.22118
2.66333	-0.109196	1.33181	1.18542	1.22929
2.67	-0.109196	1.33038	1.19495	1.23405
2.67667	-0.108242	1.32656	1.20211	1.23739
2.68333	-0.107765	1.32036	1.20974	1.2393
2.69	-0.106812	1.31226	1.21593	1.23787
2.69667	-0.106335	1.30129	1.22118	1.23453
2.70333	-0.105381	1.28984	1.22452	1.23167
2.71	-0.103951	1.28174	1.22833	1.22976
2.71667	-0.101566	1.27602	1.23262	1.22738
2.72333	-0.099659	1.27029	1.23596	1.22404
2.73	-0.0982285	1.26505	1.23787	1.22118
2.73667	-0.0967979	1.26219	1.23835	1.22023
2.74333	-0.0958443	1.26171	1.23835	1.22118
2.75	-0.0944138	1.26076	1.23739	1.22166
2.75667	-0.0929832	1.26123	1.23358	1.22166
2.76333	-0.0925064	1.26457	1.22881	1.22261
2.77	-0.0925064	1.26934	1.22213	1.22547
2.77667	-0.0934601	1.27459	1.21498	1.22881
2.78333	-0.0939369	1.27888	1.20878	1.23119
2.79	-0.0953674	1.2846	1.20401	1.23405
2.79667	-0.0963211	1.29175	1.20068	1.2393
2.80333	-0.0972748	1.30081	1.19829	1.24884
2.81	-0.0977516	1.31655	1.19972	1.26123
2.81667	-0.0982285	1.34277	1.20544	1.27792
2.82333	-0.0982285	1.38044	1.21641	1.30081
2.83	-0.0977516	1.4267	1.2331	1.33133
2.83667	-0.0977516	1.48249	1.25313	1.36423
2.84333	-0.0982285	1.57261	1.266	1.39189
2.85	-0.0987053	1.68562	1.2393	1.37281
2.85667	-0.0982285	1.61886	1.03855	1.12724
2.86333	-0.0991821	1.08814	0.416279	0.402451
2.87	-0.100613	0.0295639	-0.759602	-0.855446
2.87667	-0.102043	-1.25599	-2.3036	-2.35891
2.88333	-0.103474	-2.38228	-3.78561	-3.67355
2.89	-0.104427	-3.15762	-4.84467	-4.52614
2.89667	-0.106335	-3.44229	-5.29146	-4.76837
2.90333	-0.108242	-3.09181	-5.00536	-4.29344
2.91	-0.109673	-2.14672	-4.00448	-3.17812
2.91667	-0.110149	-0.957012	-2.56634	-1.77336
2.92333	-0.111103	0.0514984	-1.15061	-0.531673
2.93	-0.11158	0.689507	-0.099659	0.305176
2.93667	-0.112534	1.01185	0.525475	0.763893
2.94333	-0.113487	1.15442	0.844002	0.985146
2.95	-0.115395	1.21927	1.00327	1.09482
2.95667	-0.118256	1.2517	1.09339	1.15681
2.96333	-0.121117	1.26743	1.15013	1.19352
2.97	-0.123501	1.27268	1.18589	1.21355
2.97667	-0.125408	1.26982	1.20783	1.22166
2.98333	-0.126362	1.26076	1.21975	1.22213
2.99	-0.126362	1.24979	1.22499	1.2188
2.99667	-0.125885	1.23787	1.22499	1.21117
3.00333	-0.125408	1.22356	1.22261	1.20115
3.01	-0.125885	1.20735	1.21784	1.19066
3.01667	-0.126839	1.18828	1.21021	1.18208
3.02333	-0.128269	1.16873	1.20068	1.17207
3.03	-0.1297	1.14727	1.18971	1.16014
3.03667	-0.13113	1.12486	1.17826	1.14536
3.04333	-0.132084	1.10006	1.16539	1.12867
3.05	-0.133038	1.07479	1.14965	1.10912
3.05667	-0.133514	1.05047	1.13058	1.08528
3.06333	-0.133991	1.02663	1.10769	1.05858
3.07	-0.134468	1.00279	1.08242	1.03092
3.07667	-0.134945	0.980854	1.05572	1.00517
3.08333	-0.135422	0.961304	1.03045	0.982285
3.09	-0.135899	0.943661	1.00756	0.961781
3.09667	-0.137329	0.926971	0.987053	0.943184
3.10333	-0.13876	0.910759	0.970364	0.926971
3.11	-0.140667	0.895977	0.957489	0.91362
3.11667	-0.142574	0.884533	0.948429	0.902653
3.12333	-0.145435	0.87738	0.94223	0.8955
3.13	-0.148773	0.872135	0.938416	0.891209
3.13667	-0.151157	0.869274	0.936031	0.889778
3.14333	-0.152588	0.870228	0.93317	0.890732
3.15	-0.153542	0.87595	0.930786	0.89407
3.15667	-0.154972	0.88644	0.928879	0.900745
3.16333	-0.155926	0.899792	0.928402	0.910759
3.17	-0.155449	0.914574	0.93174	0.923634
3.17667	-0.154018	0.932217	0.939369	0.939369
3.18333	-0.153542	0.954628	0.952244	0.957012
3.19	-0.154495	0.9799	0.969887	0.978947
3.19667	-0.155926	1.00708	0.992298	1.0047
3.20333	-0.156879	1.03474	1.01757	1.03235
3.21	-0.15831	1.06478	1.04427	1.06096
3.21667	-0.161171	1.09911	1.07384	1.09005
3.22333	-0.164032	1.13344	1.10817	1.12057
3.23	-0.164986	1.16682	1.14393	1.15204
3.23667	-0.164986	1.19925	1.1797	1.18446
3.24333	-0.164509	1.23215	1.21593	1.21641
3.25	-0.164509	1.266	1.2536	1.24788
3.25667	-0.163555	1.29795	1.28984	1.27888
3.26333	-0.162601	1.32751	1.3237	1.30939
3.27	-0.161648	1.35422	1.35565	1.33944
3.27667	-0.161648	1.37758	1.38617	1.36566
3.28333	-0.162125	1.39856	1.4143	1.38855
3.29	-0.162601	1.41621	1.44005	1.40953
3.29667	-0.163078	1.4329	1.46294	1.43099
3.30333	-0.164509	1.44863	1.48439	1.45388
3.31	-0.166416	1.46532	1.50299	1.47676
3.31667	-0.16737	1.48296	1.52159	1.49918
3.32333	-0.167847	1.50156	1.54066	1.52063
3.33	-0.16737	1.51825	1.55878	1.544
3.33667	-0.167847	1.5316	1.57404	1.56593
3.34333	-0.167847	1.54066	1.58787	1.58405
3.35	-0.167847	1.54686	1.60074	1.59645
3.35667	-0.168324	1.55163	1.61076	1.60456
3.36333	-0.1688	1.55497	1.61791	1.60933
3.37	-0.170231	1.55687	1.6222	1.61123
3.37667	-0.170231	1.55783	1.62458	1.60933
3.38333	-0.170708	1.55687	1.62506	1.60313
3.39	-0.170708	1.55163	1.61982	1.59311
3.39667	-0.171185	1.53875	1.60646	1.57881
3.40333	-0.173092	1.51825	1.58262	1.55687
3.41	-0.174999	1.48773	1.54924	1.52349
3.41667	-0.176907	1.44434	1.5049	1.47581
3.42333	-0.178337	1.3876	1.44625	1.41382
3.43	-0.178814	1.31702	1.37281	1.3361
3.43667	-0.179768	1.23262	1.2846	1.24073
3.44333	-0.180244	1.13297	1.18208	1.13106
3.45	-0.180721	1.01852	1.0643	1.00994
3.45667	-0.180721	0.892162	0.933647	0.879288
3.46333	-0.180244	0.759125	0.795841	0.741482
3.47	-0.180244	0.622272	0.655174	0.599384
3.47667	-0.180244	0.486851	0.516891	0.45681
3.48333	-0.180721	0.359058	0.3829	0.316143
3.49	-0.180721	0.246525	0.254154	0.182152
3.49667	-0.181198	0.153542	0.129223	0.061512
3.50333	-0.182629	0.0886917	0.0123978	-0.0405312
3.51	-0.183582	0.0658035	-0.0886917	-0.113964
3.51667	-0.184059	0.106335	-0.164986	-0.148296
3.52333	-0.184536	0.235558	-0.204563	-0.125408
3.53	-0.185013	0.478745	-0.192642	-0.0309944
3.53667	-0.18549	0.849247	-0.114441	0.147343
3.54333	-0.186443	1.3361	0.0376701	0.412941
3.55	-0.186443	1.90878	0.261784	0.756741
3.55667	-0.185966	2.52199	0.545979	1.16062
3.56333	-0.184536	3.1333	0.873089	1.60313
3.57	-0.183105	3.7179	1.22738	2.0647
3.57667	-0.183105	4.26817	1.59693	2.53534
3.58333	-0.183582	4.78554	1.97601	3.01123
3.59	-0.185013	5.26524	2.35748	3.48711
3.59667	-0.18692	5.69296	2.73323	3.9444
3.60333	-0.188828	6.04391	3.08657	4.35448
3.61	-0.190258	6.2871	3.39317	4.68349
3.61667	-0.190258	6.40202	3.62587	4.90236
3.62333	-0.189304	6.39296	3.76511	4.99439
3.63	-0.188828	6.2933	3.80754	4.96721
3.63667	-0.188351	6.15406	3.76749	4.85373
3.64333	-0.187874	6.01959	3.67451	4.70304
3.65	-0.187397	5.91183	3.5634	4.55904
3.65667	-0.187397	5.82695	3.46422	4.44937
3.66333	-0.187874	5.7416	3.3927	4.37975
3.67	-0.187397	5.62477	3.34692	4.33874
3.67667	-0.18692	5.4493	3.31593	4.30107
3.68333	-0.186443	5.20277	3.28159	4.23908
3.69	-0.18692	4.89092	3.22771	4.13132
3.69667	-0.187874	4.53138	3.14188	3.97205
3.70333	-0.190258	4.14944	3.02076	3.76701
3.71	-0.192165	3.76987	2.86722	3.52812
3.71667	-0.193119	3.41034	2.69079	3.2711
3.72333	-0.192642	3.08228	2.5034	3.01123
3.73	-0.190735	2.79188	2.31647	2.76232
3.73667	-0.188351	2.53963	2.13861	2.52962
3.74333	-0.18549	2.3222	1.97649	2.31647
3.75	-0.182629	2.1348	1.83153	2.1286
3.75667	-0.181198	1.97697	1.70565	1.96743
3.76333	-0.180721	1.84488	1.59883	1.83105
3.77	-0.182152	1.73426	1.50967	1.71661
3.77667	-0.184536	1.64175	1.43385	1.62125
3.78333	-0.187397	1.56736	1.36805	1.54209
3.79	-0.189781	1.50824	1.30844	1.47486
3.79667	-0.191689	1.46008	1.25551	1.41573
3.80333	-0.192642	1.4205	1.20926	1.36423
3.81	-0.192642	1.38664	1.16777	1.32036
3.81667	-0.191212	1.3566	1.12915	1.28269
3.82333	-0.188828	1.32847	1.09529	1.24979
3.83	-0.18692	1.30129	1.06812	1.22118
3.83667	-0.186443	1.27602	1.04761	1.19781
3.84333	-0.187397	1.25408	1.03045	1.17874
3.85	-0.188828	1.23453	1.01376	1.16158
3.85667	-0.188828	1.21689	0.998974	1.14441
3.86333	-0.188828	1.19829	0.986576	1.12724
3.87	-0.189304	1.18113	0.974178	1.11008
3.87667	-0.190735	1.16253	0.959873	1.09291
3.88333	-0.191212	1.14202	0.944614	1.07718
3.89	-0.191689	1.12009	0.930309	1.06239
3.89667	-0.192165	1.09768	0.916481	1.04952
3.90333	-0.193596	1.07479	0.90313	1.03664
3.91	-0.193596	1.05286	0.889778	1.02282
3.91667	-0.192642	1.03235	0.876427	1.00803
3.92333	-0.191212	1.01137	0.862598	0.991821
3.93	-0.190735	0.98896	0.848293	0.973701
3.93667	-0.190258	0.967026	0.833988	0.953674
3.94333	-0.189781	0.946999	0.819206	0.933647
3.95	-0.188828	0.926971	0.803471	0.915527
3.95667	-0.18692	0.905991	0.786781	0.896931
3.96333	-0.18549	0.88501	0.771046	0.876904
3.97	-0.183582	0.86832	0.756264	0.8564
3.97667	-0.181675	0.853062	0.741959	0.837326
3.98333	-0.180721	0.836849	0.729561	0.818729
3.99	-0.181675	0.818729	0.71907	0.800133
3.99667	-0.184059	0.80061	0.709534	0.78249
4.00333	-0.185966	0.78392	0.69952	0.7658
4.01	-0.187874	0.768661	0.689983	0.751972
4.01667	-0.189304	0.75531	0.680447	0.740051
4.02333	-0.191212	0.744343	0.669956	0.730991
4.03	-0.192642	0.736713	0.658512	0.721931
4.03667	-0.192642	0.732422	0.646114	0.713825
4.04333	-0.192642	0.730515	0.635147	0.707626
4.05	-0.193119	0.730991	0.626087	0.703335
4.05667	-0.194073	0.735283	0.619888	0.701427
4.06333	-0.19455	0.741959	0.617027	0.702858
4.07	-0.193596	0.751972	0.618458	0.709534
4.07667	-0.193596	0.764847	0.624657	0.71907
4.08333	-0.19455	0.780106	0.63324	0.730515
4.09	-0.195503	0.794888	0.642776	0.744343
4.09667	-0.19598	0.807285	0.65279	0.760555
4.10333	-0.196457	0.819206	0.664234	0.778198
4.11	-0.196457	0.830173	0.678062	0.796318
4.11667	-0.196457	0.839233	0.695229	0.813961
4.12333	-0.19598	0.844002	0.716209	0.833035
4.13	-0.195503	0.84734	0.740528	0.853062
4.13667	-0.19598	0.849247	0.771046	0.873566
4.14333	-0.197411	0.851631	0.807285	0.89407
4.15	-0.198841	0.853062	0.84877	0.916958
4.15667	-0.199795	0.854015	0.895977	0.942707
4.16333	-0.200272	0.853539	0.94986	0.973225
4.17	-0.199318	0.850677	1.01233	1.00517
4.17667	-0.198364	0.845432	1.08337	1.03998
4.18333	-0.198364	0.839233	1.16396	1.07813
4.19	-0.199318	0.833035	1.25408	1.12009
4.19667	-0.199795	0.826836	1.35374	1.16539
4.20333	-0.199795	0.823498	1.46294	1.21498
4.21	-0.199795	0.824451	1.58167	1.27125
4.21667	-0.201225	0.829697	1.70898	1.33562
4.22333	-0.201702	0.835419	1.84155	1.40762
4.23	-0.201702	0.842094	1.9803	1.48582
4.23667	-0.202656	0.850201	2.12622	1.57118
4.24333	-0.203609	0.860691	2.28071	1.66416
4.25	-0.20504	0.873566	2.44474	1.76334
4.25667	-0.204086	0.888824	2.62117	1.86777
4.26333	-0.202656	0.907421	2.81763	1.97744
4.27	-0.201225	0.930309	3.03936	2.09475
4.27667	-0.199795	0.957012	3.29399	2.22158
4.28333	-0.198364	0.986576	3.5882	2.3613
4.29	-0.197411	1.01757	3.92246	2.51579
4.29667	-0.197887	1.05143	4.28963	2.68984
4.30333	-0.199318	1.08814	4.6711	2.88963
4.31	-0.201225	1.12724	5.04398	3.11661
4.31667	-0.203133	1.1692	5.38445	3.36647
4.32333	-0.20504	1.2145	5.6715	3.62825
4.33	-0.205994	1.26505	5.89085	3.88956
4.33667	-0.205994	1.32036	6.03819	4.13322
4.34333	-0.20504	1.37997	6.11877	4.34399
4.35	-0.203609	1.44768	6.14405	4.51183
4.35667	-0.202656	1.52493	6.12688	4.63295
4.36333	-0.203133	1.61123	6.07634	4.70972
4.37	-0.204563	1.70517	6.00433	4.74834
4.37667	-0.205994	1.80769	5.91803	4.75836
4.38333	-0.207424	1.91832	5.82314	4.74691
4.39	-0.209332	2.03371	5.72348	4.72021
4.39667	-0.210762	2.15054	5.62	4.68206
4.40333	-0.210762	2.26641	5.51653	4.63581
4.41	-0.210762	2.37751	5.41353	4.58527
4.41667	-0.210285	2.48051	5.31149	4.53138
4.42333	-0.210762	2.57349	5.2104	4.47607
4.43	-0.210762	2.65503	5.10979	4.41933
4.43667	-0.210762	2.72322	5.00917	4.36068
4.44333	-0.212193	2.77472	4.90999	4.30059
4.45	-0.213623	2.81	4.81129	4.23765
4.45667	-0.215054	2.83194	4.71163	4.17423
4.46333	-0.216484	2.8429	4.61245	4.11034
4.47	-0.218391	2.84195	4.51469	4.04453
4.47667	-0.219345	2.83098	4.41647	3.9773
4.48333	-0.219822	2.81143	4.31728	3.9072
4.49	-0.219345	2.78378	4.21619	3.83234
4.49667	-0.219345	2.74897	4.11463	3.75175
4.50333	-0.219345	2.70605	4.01258	3.66545
4.51	-0.218868	2.65646	3.91006	3.57485
4.51667	-0.217915	2.60067	3.80659	3.48043
4.52333	-0.216484	2.5425	3.70407	3.38554
4.53	-0.216484	2.48289	3.60155	3.29208
4.53667	-0.216961	2.42233	3.49855	3.19958
4.54333	-0.217438	2.36034	3.39603	3.10802
4.55	-0.218868	2.29597	3.2959	3.016
4.55667	-0.221729	2.2316	3.20005	2.9254
4.56333	-0.225067	2.16722	3.10612	2.83575
4.57	-0.227451	2.10238	3.01361	2.74658
4.57667	-0.228882	2.03753	2.92158	2.66027
4.58333	-0.228882	1.97363	2.82907	2.57587
4.59	-0.227451	1.91259	2.73561	2.49195
4.59667	-0.226021	1.85442	2.64168	2.40707
4.60333	-0.224113	1.80006	2.5506	2.32315
4.61	-0.221729	1.74713	2.46382	2.24161
4.61667	-0.219822	1.69516	2.3818	2.16293
4.62333	-0.218868	1.64366	2.30551	2.08855
4.63	-0.218868	1.59264	2.23494	2.01988
4.63667	-0.219345	1.54161	2.16722	1.95694
4.64333	-0.220776	1.49107	2.09951	1.89877
4.65	-0.222206	1.44291	2.03228	1.84155
4.65667	-0.223637	1.39952	1.96838	1.78623
4.66333	-0.224113	1.35946	1.90639	1.73044
4.67	-0.22459	1.32132	1.84584	1.67513
4.67667	-0.224113	1.28317	1.78671	1.62172
4.68333	-0.222206	1.24741	1.7314	1.5707
4.69	-0.220299	1.21403	1.67942	1.52302
4.69667	-0.219345	1.1816	1.63078	1.47724
4.70333	-0.218868	1.14965	1.5831	1.43385
4.71	-0.217438	1.11961	1.53637	1.39332
4.71667	-0.216484	1.09291	1.49298	1.35469
4.72333	-0.217438	1.06716	1.45197	1.3175
4.73	-0.218868	1.03998	1.41382	1.28317
4.73667	-0.220776	1.01376	1.37711	1.25217
4.74333	-0.222206	0.988483	1.3423	1.22356
4.75	-0.224113	0.963211	1.30939	1.19543
4.75667	-0.226021	0.937462	1.27745	1.16873
4.76333	-0.227928	0.914574	1.24598	1.14393
4.77	-0.228882	0.893593	1.21593	1.12009
4.77667	-0.228882	0.873566	1.18637	1.09625
4.78333	-0.227451	0.852585	1.15776	1.07241
4.79	-0.226498	0.832558	1.13201	1.04856
4.79667	-0.226021	0.813484	1.11055	1.02568
4.80333	-0.225544	0.794411	1.09291	1.00327
4.81	-0.22459	0.775337	1.0767	0.981331
4.81667	-0.224113	0.758171	1.06144	0.959396
4.82333	-0.225067	0.745773	1.04904	0.938892
4.83	-0.225067	0.736713	1.03998	0.921249
4.83667	-0.224113	0.727654	1.03188	0.905037
4.84333	-0.22316	0.717163	1.02425	0.888824
4.85	-0.223637	0.706196	1.01948	0.873566
4.85667	-0.22316	0.694752	1.01757	0.861168
4.86333	-0.221252	0.680447	1.01805	0.850677
4.87	-0.217915	0.664711	1.01805	0.840664
4.87667	-0.214577	0.649452	1.01995	0.83065
4.88333	-0.212193	0.638008	1.02615	0.820637
4.89	-0.209332	0.628471	1.03331	0.810623
4.89667	-0.206947	0.619888	1.04046	0.798225
4.90333	-0.20504	0.612259	1.04761	0.78392
4.91	-0.204563	0.603676	1.05286	0.768661
4.91667	-0.204563	0.592709	1.05524	0.753403
4.92333	-0.203609	0.577927	1.05429	0.739098
4.93	-0.202179	0.560284	1.0519	0.725746
4.93667	-0.200748	0.543118	1.04809	0.714779
4.94333	-0.198841	0.525951	1.04332	0.705242
4.95	-0.196457	0.511646	1.03807	0.695705
4.95667	-0.194073	0.500679	1.03235	0.688076
4.96333	-0.191212	0.491619	1.0252	0.680447
4.97	-0.187874	0.483513	1.01614	0.67091
4.97667	-0.184536	0.473976	1.00422	0.658035
4.98333	-0.182152	0.464439	0.988483	0.641823
4.99	-0.181198	0.454426	0.97084	0.625134
4.99667	-0.179768	0.444889	0.952721	0.608921
5.00333	-0.178337	0.436783	0.93317	0.594616
5.01	-0.17786	0.430584	0.911713	0.581741
5.01667	-0.17786	0.426292	0.890255	0.572205
5.02333	-0.177383	0.422955	0.871181	0.566959
5.03	-0.176907	0.420094	0.853539	0.565052
5.03667	-0.175476	0.416279	0.834942	0.564098
5.04333	-0.174999	0.412941	0.816345	0.561237
5.05	-0.174522	0.411034	0.797272	0.556946
5.05667	-0.173569	0.41151	0.778675	0.552177
5.06333	-0.173092	0.412464	0.761032	0.547409
5.07	-0.173092	0.413895	0.74482	0.541687
5.07667	-0.173569	0.415802	0.730515	0.534058
5.08333	-0.173092	0.416756	0.718117	0.527859
5.09	-0.173092	0.416756	0.70715	0.52309
5.09667	-0.174046	0.413895	0.696182	0.519276
5.10333	-0.174999	0.41008	0.682831	0.516415
5.11	-0.17643	0.407696	0.669479	0.514507
5.11667	-0.178814	0.406742	0.657082	0.514984
5.12333	-0.182152	0.408649	0.646114	0.516415
5.13	-0.184536	0.411987	0.635624	0.516891
5.13667	-0.185966	0.416756	0.626087	0.517845
5.14333	-0.187874	0.421524	0.618935	0.517368
5.15	-0.189304	0.425339	0.613213	0.516891
5.15667	-0.189781	0.430107	0.609875	0.516891
5.16333	-0.190258	0.435352	0.607967	0.519753
5.17	-0.191689	0.439644	0.607967	0.524998
5.17667	-0.194073	0.444412	0.608921	0.53215
5.18333	-0.196457	0.449657	0.610352	0.540257
5.19	-0.198364	0.453949	0.610352	0.549793
5.19667	-0.201225	0.456333	0.609398	0.556946
5.20333	-0.204563	0.457287	0.608921	0.561714
5.21	-0.206947	0.457764	0.608444	0.563622
5.21667	-0.208855	0.458241	0.608921	0.565052
5.22333	-0.210762	0.459194	0.611305	0.566006
5.23	-0.212193	0.460148	0.61512	0.566483
5.23667	-0.2141	0.461578	0.619411	0.566483
5.24333	-0.216007	0.462532	0.622272	0.565529
5.25	-0.217915	0.464916	0.621796	0.565052
5.25667	-0.220299	0.4673	0.619411	0.565052
5.26333	-0.221729	0.469208	0.615597	0.564098
5.27	-0.22316	0.470638	0.609398	0.561714
5.27667	-0.22316	0.471115	0.602245	0.559807
5.28333	-0.22316	0.470638	0.595093	0.558853
5.29	-0.22316	0.466824	0.588894	0.558376
5.29667	-0.22316	0.459671	0.582695	0.557423
5.30333	-0.224113	0.450611	0.57745	0.553608
5.31	-0.226498	0.441074	0.571251	0.547409
5.31667	-0.228882	0.432491	0.564575	0.540257
5.32333	-0.231266	0.423908	0.558376	0.533104
5.33	-0.232697	0.417233	0.552177	0.526905
5.33667	-0.232697	0.412941	0.546455	0.521183
5.34333	-0.23222	0.41008	0.54121	0.515461
5.35	-0.230789	0.407696	0.535965	0.510693
5.35667	-0.228882	0.405312	0.530243	0.507355
5.36333	-0.227451	0.403404	0.522614	0.503063
5.37	-0.227451	0.400543	0.515461	0.497341
5.37667	-0.228882	0.398636	0.510216	0.490665
5.38333	-0.231266	0.398159	0.505924	0.484943
5.39	-0.234604	0.398159	0.501156	0.480652
5.39667	-0.236988	0.398636	0.494957	0.47636
5.40333	-0.238895	0.398159	0.489712	0.473499
5.41	-0.239849	0.397205	0.483513	0.471592
5.41667	-0.239849	0.396252	0.475407	0.470161
5.42333	-0.238895	0.393867	0.466824	0.469685
5.43	-0.237465	0.393391	0.461102	0.470161
5.43667	-0.236034	0.396252	0.459671	0.472069
5.44333	-0.235558	0.403404	0.462532	0.475407
5.45	-0.235081	0.414848	0.467777	0.478745
5.45667	-0.234604	0.429153	0.474453	0.484467
5.46333	-0.234604	0.44632	0.482559	0.490665
5.47	-0.235081	0.464916	0.490665	0.496864
5.47667	-0.235081	0.48399	0.499725	0.502586
5.48333	-0.234604	0.50354	0.510216	0.509262
5.49	-0.234127	0.524044	0.520229	0.518799
5.49667	-0.234604	0.545979	0.530243	0.530243
5.50333	-0.235558	0.56982	0.54121	0.544071
5.51	-0.235558	0.594616	0.554085	0.56076
5.51667	-0.235558	0.621319	0.567913	0.579834
5.52333	-0.235081	0.649452	0.581741	0.597477
5.53	-0.234604	0.67997	0.596523	0.613213
5.53667	-0.23365	0.711441	0.612259	0.628471
5.54333	-0.231743	0.742912	0.628948	0.644684
5.55	-0.230312	0.77343	0.644207	0.661373
5.55667	-0.229836	0.802994	0.657558	0.678539
5.56333	-0.230312	0.832081	0.669479	0.696659
5.57	-0.230789	0.859261	0.681877	0.715256
5.57667	-0.230789	0.884533	0.695705	0.733376
5.58333	-0.230312	0.909805	0.709057	0.751019
5.59	-0.230312	0.935078	0.722885	0.767708
5.59667	-0.231266	0.959873	0.737667	0.78392
5.60333	-0.23222	0.983715	0.752926	0.799179
5.61	-0.23365	1.0047	0.768185	0.814438
5.61667	-0.235558	1.02425	0.781536	0.832081
5.62333	-0.237942	1.04189	0.794888	0.851154
5.63	-0.238895	1.05619	0.806808	0.869274
5.63667	-0.238895	1.06907	0.819206	0.88644
5.64333	-0.237465	1.08051	0.83065	0.90313
5.65	-0.235558	1.09434	0.842094	0.921249
5.65667	-0.234127	1.10817	0.855446	0.937462
5.66333	-0.23365	1.12295	0.872135	0.95129
5.67	-0.234127	1.13678	0.888348	0.964642
5.67667	-0.235558	1.14822	0.902176	0.978947
5.68333	-0.237942	1.15681	0.915527	0.995636
5.69	-0.239849	1.16301	0.929356	1.01185
5.69667	-0.24128	1.16777	0.94223	1.02711
5.70333	-0.243187	1.17111	0.952244	1.04094
5.71	-0.244617	1.17445	0.960827	1.05429
5.71667	-0.245571	1.17683	0.969887	1.06716
5.72333	-0.244617	1.17874	0.980377	1.07908
5.73	-0.243664	1.18017	0.992775	1.09053
5.73667	-0.24271	1.1816	1.00422	1.10102
5.74333	-0.24128	1.18399	1.01423	1.11151
5.75	-0.239849	1.18828	1.02377	1.122
5.75667	-0.237942	1.194	1.03188	1.13201
5.76333	-0.236988	1.20068	1.03807	1.13964
5.77	-0.236511	1.2064	1.04284	1.14346
5.77667	-0.236511	1.20878	1.04809	1.14632
5.78333	-0.236511	1.20831	1.05572	1.15013
5.79	-0.236511	1.20544	1.06478	1.15299
5.79667	-0.236988	1.20306	1.07384	1.15347
5.80333	-0.237465	1.20211	1.08099	1.15347
5.81	-0.237465	1.20258	1.08624	1.15681
5.81667	-0.236511	1.20401	1.0891	1.16205
5.82333	-0.235558	1.20449	1.09053	1.1673
5.83	-0.235081	1.20497	1.09196	1.17016
5.83667	-0.234604	1.20544	1.09339	1.17254
5.84333	-0.234127	1.20687	1.09673	1.1754
5.85	-0.234127	1.20878	1.09959	1.17922
5.85667	-0.234127	1.21021	1.10102	1.18303
5.86333	-0.234127	1.21355	1.10102	1.18494
5.87	-0.23365	1.21689	1.10102	1.18637
5.87667	-0.234127	1.21737	1.10054	1.18876
5.88333	-0.234604	1.21498	1.10006	1.19209
5.89	-0.235081	1.2126	1.09959	1.19257
5.89667	-0.235558	1.21164	1.09911	1.19019
5.90333	-0.236511	1.21164	1.09911	1.18732
5.91	-0.237465	1.21164	1.09816	1.18494
5.91667	-0.238895	1.21212	1.0972	1.18256
5.92333	-0.239849	1.2145	1.09768	1.17874
5.93	-0.24128	1.21593	1.09911	1.17493
5.93667	-0.241756	1.21641	1.10006	1.1735
5.94333	-0.24128	1.21593	1.10149	1.17397
5.95	-0.240326	1.21784	1.10245	1.17588
5.95667	-0.238895	1.22261	1.10197	1.17779
5.96333	-0.237942	1.22833	1.10102	1.18113
5.97	-0.236988	1.23453	1.10102	1.18637
5.97667	-0.236988	1.24216	1.10292	1.19209
5.98333	-0.237942	1.25265	1.10626	1.19829
5.99	-0.239372	1.2641	1.11103	1.20544
5.99667	-0.239849	1.27459	1.11818	1.21355
6.00333	-0.240326	1.28269	1.12677	1.2207
6.01	-0.24128	1.28984	1.13487	1.2269
6.01667	-0.241756	1.29652	1.14202	1.23453
6.02333	-0.240803	1.3051	1.14918	1.24502
6.03	-0.239849	1.31416	1.15633	1.2579
6.03667	-0.238895	1.32418	1.16205	1.27125
6.04333	-0.237942	1.33562	1.16634	1.2846
6.05	-0.237942	1.35088	1.17064	1.29843
6.05667	-0.239372	1.36852	1.17493	1.31226
6.06333	-0.24128	1.38521	1.18113	1.32608
6.07	-0.24271	1.40095	1.19066	1.34039
6.07667	-0.243187	1.41668	1.20115	1.35708
6.08333	-0.24271	1.43242	1.21117	1.3752
6.09	-0.241756	1.44672	1.21975	1.39236
6.09667	-0.239849	1.45721	1.22786	1.40667
6.10333	-0.237465	1.46389	1.23358	1.41668
6.11	-0.236034	1.4677	1.23644	1.42241
6.11667	-0.235558	1.47057	1.23882	1.42527
6.12333	-0.236034	1.47104	1.24216	1.42574
6.13	-0.236511	1.46961	1.2455	1.42622
6.13667	-0.237465	1.46866	1.24788	1.42813
6.14333	-0.238895	1.47057	1.24788	1.43099
6.15	-0.240326	1.47152	1.24645	1.43242
6.15667	-0.242233	1.46723	1.24359	1.43242
6.16333	-0.244141	1.45912	1.24073	1.43003
6.17	-0.245571	1.45102	1.23882	1.42527
6.17667	-0.246048	1.44243	1.23596	1.41811
6.18333	-0.245571	1.43051	1.23167	1.41096
6.19	-0.244617	1.41621	1.22643	1.40333
6.19667	-0.244617	1.4019	1.2207	1.39427
6.20333	-0.244617	1.3876	1.2145	1.38426
6.21	-0.245571	1.37329	1.20592	1.37472
6.21667	-0.247002	1.3566	1.19591	1.36518
6.22333	-0.248432	1.33848	1.18494	1.35374
6.23	-0.249386	1.32036	1.17397	1.33944
6.23667	-0.249386	1.30177	1.16062	1.32704
6.24333	-0.248909	1.28412	1.14441	1.31559
6.25	-0.247955	1.2641	1.12772	1.3032
6.25667	-0.246525	1.24216	1.11294	1.28889
6.26333	-0.246525	1.21975	1.10102	1.27459
6.27	-0.247002	1.19925	1.091	1.26219
6.27667	-0.247478	1.18017	1.08099	1.24884
6.28333	-0.247955	1.16301	1.06955	1.23262
6.29	-0.247478	1.14775	1.05715	1.2145
6.29667	-0.247955	1.13392	1.04141	1.19591
6.30333	-0.247955	1.12057	1.02472	1.17683
6.31	-0.247478	1.10674	1.0047	1.15538
6.31667	-0.246048	1.09386	0.983715	1.13344
6.32333	-0.245094	1.08147	0.964165	1.11198
6.33	-0.244141	1.06812	0.947475	1.09196
6.33667	-0.244141	1.05524	0.932693	1.07241
6.34333	-0.243664	1.04332	0.917912	1.05238
6.35	-0.24271	1.03188	0.90456	1.03283
6.35667	-0.241756	1.01948	0.891685	1.01328
6.36333	-0.241756	1.00756	0.877857	0.993729
6.37	-0.242233	0.99802	0.864983	0.975609
6.37667	-0.241756	0.990391	0.853539	0.960827
6.38333	-0.24128	0.984192	0.842094	0.948906
6.39	-0.24271	0.979424	0.83065	0.937462
6.39667	-0.243664	0.974178	0.820637	0.925064
6.40333	-0.243187	0.967979	0.812054	0.912189
6.41	-0.24271	0.96035	0.802994	0.899792
6.41667	-0.242233	0.952244	0.792503	0.887394
6.42333	-0.24271	0.943661	0.782967	0.874043
6.43	-0.24271	0.935078	0.774384	0.861645
6.43667	-0.243664	0.927925	0.764847	0.854969
6.44333	-0.245094	0.920296	0.754833	0.851631
6.45	-0.246525	0.912189	0.745296	0.847816
6.45667	-0.246525	0.902176	0.73719	0.841141
6.46333	-0.245571	0.892162	0.730038	0.834465
6.47	-0.244617	0.882626	0.723839	0.828743
6.47667	-0.243664	0.872612	0.719547	0.824451
6.48333	-0.241756	0.863075	0.717163	0.818729
6.49	-0.240326	0.854492	0.715256	0.814438
6.49667	-0.239372	0.847816	0.713825	0.812531
6.50333	-0.239372	0.843048	0.711441	0.813484
6.51	-0.239372	0.83971	0.709534	0.815392
6.51667	-0.238895	0.837803	0.707626	0.815392
6.52333	-0.237942	0.836849	0.704765	0.814915
6.53	-0.237465	0.835896	0.701904	0.814438
6.53667	-0.237942	0.833988	0.69952	0.813961
6.54333	-0.237942	0.831127	0.696182	0.813007
6.55	-0.237465	0.828743	0.693321	0.812054
6.55667	-0.236034	0.826359	0.690937	0.811577
6.56333	-0.236034	0.826836	0.689983	0.813007
6.57	-0.236511	0.831127	0.68903	0.814438
6.57667	-0.236034	0.838757	0.688553	0.816345
6.58333	-0.236034	0.847816	0.689983	0.818253
6.59	-0.236511	0.857353	0.694275	0.821114
6.59667	-0.238419	0.867844	0.698566	0.823021
6.60333	-0.240803	0.878334	0.700951	0.823498
6.61	-0.24271	0.887394	0.702381	0.823975
6.61667	-0.244141	0.895023	0.703812	0.824451
6.62333	-0.245094	0.905037	0.704765	0.825405
6.63	-0.246048	0.916481	0.70715	0.826359
6.63667	-0.246048	0.929832	0.710487	0.830173
6.64333	-0.246048	0.941277	0.716686	0.836849
6.65	-0.245094	0.95129	0.726223	0.845909
6.65667	-0.243664	0.959396	0.738144	0.857353
6.66333	-0.242233	0.963688	0.750542	0.86832
6.67	-0.240803	0.965595	0.761986	0.877857
6.67667	-0.239849	0.964165	0.771999	0.886917
6.68333	-0.239372	0.960827	0.780106	0.896931
6.69	-0.238895	0.957489	0.785351	0.905991
6.69667	-0.237465	0.953674	0.786781	0.910759
6.70333	-0.236988	0.949383	0.786304	0.914097
6.71	-0.236988	0.942707	0.784874	0.916004
6.71667	-0.237942	0.933647	0.783443	0.917435
6.72333	-0.238419	0.923634	0.784397	0.916958
6.73	-0.239372	0.912189	0.786304	0.915527
6.73667	-0.240803	0.899315	0.788212	0.914574
6.74333	-0.242233	0.884533	0.790596	0.91362
6.75	-0.24271	0.869274	0.793934	0.913143
6.75667	-0.24271	0.854492	0.796318	0.912189
6.76333	-0.242233	0.841141	0.794888	0.908375
6.77	-0.242233	0.826836	0.788689	0.902176
6.77667	-0.241756	0.810146	0.781536	0.894547
6.78333	-0.24128	0.790596	0.77343	0.884533
6.79	-0.241756	0.770092	0.763416	0.872135
6.79667	-0.241756	0.749111	0.752926	0.858307
6.80333	-0.241756	0.726223	0.743389	0.844002
6.81	-0.241756	0.703335	0.73576	0.829697
6.81667	-0.24271	0.681877	0.72813	0.814915
6.82333	-0.244141	0.664234	0.718594	0.799656
6.83	-0.244617	0.648499	0.70715	0.783443
6.83667	-0.244617	0.631809	0.694275	0.766754
6.84333	-0.244141	0.614643	0.679016	0.749588
6.85	-0.243187	0.599384	0.66185	0.732899
6.85667	-0.241756	0.585556	0.644684	0.716686
6.86333	-0.239849	0.571728	0.628948	0.700951
6.87	-0.237942	0.557899	0.612259	0.686169
6.87667	-0.237465	0.545025	0.595093	0.67091
6.88333	-0.238895	0.533581	0.579834	0.657082
6.89	-0.24128	0.523567	0.566959	0.642776
6.89667	-0.243187	0.51403	0.553608	0.628471
6.90333	-0.245094	0.506401	0.538826	0.614643
6.91	-0.246525	0.499249	0.524998	0.600815
6.91667	-0.247002	0.492096	0.513077	0.58651
6.92333	-0.246525	0.484943	0.503063	0.571728
6.93	-0.244617	0.478745	0.494003	0.556946
6.93667	-0.24271	0.474453	0.486374	0.542641
6.94333	-0.242233	0.473022	0.481129	0.528812
6.95	-0.242233	0.473499	0.475407	0.517368
6.95667	-0.243664	0.476837	0.467777	0.508785
6.96333	-0.245094	0.482082	0.460148	0.502586
6.97	-0.247002	0.488281	0.452042	0.498295
6.97667	-0.249863	0.494957	0.443459	0.495434
6.98333	-0.252247	0.502586	0.435352	0.49448
6.99	-0.253201	0.510693	0.428677	0.492573
6.99667	-0.253201	0.52166	0.424385	0.489235
7.00333	-0.253201	0.535011	0.421047	0.486374
7.01	-0.253677	0.550747	0.418186	0.486851
7.01667	-0.254631	0.565529	0.417233	0.487804
7.02333	-0.254631	0.579357	0.417709	0.487804
7.03	-0.255108	0.593662	0.420094	0.488281
7.03667	-0.255108	0.608444	0.422955	0.490665
7.04333	-0.255108	0.621796	0.426769	0.495434
7.05	-0.255108	0.634193	0.431061	0.499725
7.05667	-0.255108	0.648499	0.435829	0.50354
7.06333	-0.255108	0.664234	0.440121	0.509739
7.07	-0.255585	0.679016	0.444889	0.518799
7.07667	-0.257015	0.691891	0.449657	0.528336
7.08333	-0.258446	0.704288	0.454903	0.536442
7.09	-0.259399	0.717163	0.460625	0.545502
7.09667	-0.260353	0.72813	0.467777	0.556469
7.10333	-0.262737	0.736237	0.475883	0.568867
7.11	-0.265121	0.742435	0.483513	0.581741
7.11667	-0.267506	0.749588	0.491142	0.595093
7.12333	-0.268936	0.757217	0.498772	0.609398
7.13	-0.27132	0.764847	0.506401	0.620842
7.13667	-0.273705	0.770092	0.513077	0.629425
7.14333	-0.275612	0.77343	0.518799	0.636101
7.15	-0.277042	0.77486	0.524044	0.644684
7.15667	-0.277996	0.773907	0.528812	0.652313
7.16333	-0.279903	0.770569	0.532627	0.658512
7.17	-0.281334	0.766277	0.535965	0.666142
7.17667	-0.283241	0.762939	0.538826	0.675678
7.18333	-0.283718	0.760555	0.543118	0.685692
7.19	-0.283241	0.759602	0.547886	0.693321
7.19667	-0.283241	0.757217	0.552654	0.699043
7.20333	-0.283241	0.751495	0.555992	0.703335
7.21	-0.282764	0.741959	0.557423	0.706196
7.21667	-0.280857	0.731945	0.556946	0.705719
7.22333	-0.27895	0.724792	0.556946	0.702858
7.23	-0.277996	0.71764	0.556469	0.700474
7.23667	-0.277996	0.709057	0.555038	0.69809
7.24333	-0.277519	0.697136	0.553608	0.696182
7.25	-0.277519	0.684738	0.553131	0.693798
7.25667	-0.277042	0.669479	0.554085	0.690937
7.26333	-0.276566	0.649929	0.553131	0.686169
7.27	-0.275612	0.628948	0.55027	0.679493
7.27667	-0.273705	0.608921	0.545979	0.67091
7.28333	-0.272274	0.593185	0.543118	0.660419
7.29	-0.27132	0.580311	0.540257	0.649452
7.29667	-0.270844	0.567913	0.535011	0.6423
7.30333	-0.26989	0.555515	0.528336	0.636578
7.31	-0.267506	0.542164	0.521183	0.629425
7.31667	-0.264168	0.528812	0.513077	0.620842
7.32333	-0.261307	0.515461	0.50354	0.614166
7.33	-0.260353	0.50211	0.49305	0.608921
7.33667	-0.259399	0.489712	0.481606	0.601768
7.34333	-0.258446	0.479221	0.470638	0.591278
7.35	-0.258446	0.469208	0.461578	0.580788
7.35667	-0.258923	0.460148	0.452518	0.571251
7.36333	-0.258923	0.449657	0.442505	0.561237
7.37	-0.257015	0.439167	0.431061	0.548363
7.37667	-0.255108	0.4282	0.42057	0.533581
7.38333	-0.253677	0.417709	0.411987	0.518322
7.39	-0.25177	0.408173	0.404358	0.504494
7.39667	-0.249386	0.40102	0.394821	0.491619
7.40333	-0.246048	0.395298	0.385284	0.478745
7.41	-0.243187	0.390053	0.378132	0.468254
7.41667	-0.240326	0.384808	0.37241	0.462055
7.42333	-0.237942	0.379086	0.367641	0.457764
7.43	-0.236511	0.371933	0.361919	0.453472
7.43667	-0.236034	0.364304	0.357628	0.449181
7.44333	-0.236034	0.358582	0.353813	0.445843
7.45	-0.236034	0.35429	0.349998	0.442505
7.45667	-0.235081	0.351429	0.34523	0.438213
7.46333	-0.23365	0.348568	0.339985	0.432014
7.47	-0.231266	0.346184	0.334263	0.425339
7.47667	-0.228405	0.344276	0.328064	0.41914
7.48333	-0.226498	0.341415	0.323296	0.411987
7.49	-0.224113	0.338554	0.320435	0.403881
7.49667	-0.222683	0.335693	0.317574	0.395298
7.50333	-0.221252	0.334263	0.314713	0.387669
7.51	-0.221252	0.332355	0.311852	0.3829
7.51667	-0.220776	0.330448	0.310421	0.380039
7.52333	-0.221252	0.328064	0.309467	0.378609
7.53	-0.22316	0.323772	0.30899	0.376701
7.53667	-0.225067	0.317097	0.30756	0.376225
7.54333	-0.228405	0.30899	0.306129	0.377178
7.55	-0.231266	0.300407	0.306129	0.377178
7.55667	-0.234604	0.291348	0.305653	0.37384
7.56333	-0.236034	0.281334	0.302315	0.370979
7.57	-0.236511	0.271797	0.297546	0.369549
7.57667	-0.235558	0.264645	0.292301	0.368595
7.58333	-0.234604	0.258923	0.28944	0.367641
7.59	-0.233173	0.254154	0.290394	0.367165
7.59667	-0.232697	0.25034	0.295162	0.369072
7.60333	-0.23365	0.247955	0.300884	0.370979
7.61	-0.235558	0.244141	0.305176	0.370026
7.61667	-0.237942	0.239372	0.309467	0.367165
7.62333	-0.240803	0.23365	0.312328	0.363827
7.63	-0.242233	0.226498	0.311375	0.361919
7.63667	-0.243664	0.219822	0.305653	0.358582
7.64333	-0.244617	0.213146	0.299454	0.35429
7.65	-0.245094	0.207424	0.295162	0.349045
7.65667	-0.245094	0.199795	0.290394	0.344276
7.66333	-0.245094	0.192642	0.284672	0.338554
7.67	-0.246525	0.185966	0.279903	0.331402
7.67667	-0.248909	0.179768	0.277042	0.324249
7.68333	-0.252247	0.174046	0.274658	0.31805
7.69	-0.255585	0.168324	0.27132	0.313282
7.69667	-0.259399	0.164986	0.267982	0.308514
7.70333	-0.262737	0.162601	0.264645	0.303268
7.71	-0.264645	0.161171	0.26083	0.297546
7.71667	-0.264168	0.159264	0.256062	0.290394
7.72333	-0.263214	0.154018	0.25034	0.283241
7.73	-0.26226	0.148773	0.245094	0.276089
7.73667	-0.261307	0.144005	0.239849	0.270367
7.74333	-0.259876	0.140667	0.236034	0.267029
7.75	-0.258923	0.136852	0.231743	0.265121
7.75667	-0.257969	0.132561	0.227928	0.264168
7.76333	-0.257015	0.128746	0.225067	0.263691
7.77	-0.254631	0.125885	0.22459	0.263214
7.77667	-0.253201	0.122547	0.22459	0.262737
7.78333	-0.252247	0.117779	0.22316	0.260353
7.79	-0.252247	0.11301	0.221729	0.257015
7.79667	-0.252247	0.110149	0.219822	0.252724
7.80333	-0.25177	0.108242	0.216961	0.248909
7.81	-0.252247	0.107765	0.212669	0.245571
7.81667	-0.25177	0.107765	0.208378	0.24128
7.82333	-0.251293	0.108719	0.204563	0.235558
7.83	-0.251293	0.110149	0.200748	0.229836
7.83667	-0.25177	0.109673	0.196934	0.223637
7.84333	-0.253201	0.109196	0.194073	0.216484
7.85	-0.255108	0.108242	0.193119	0.207424
7.85667	-0.257492	0.107765	0.192642	0.198841
7.86333	-0.258923	0.106812	0.190735	0.195026
7.87	-0.260353	0.104904	0.187874	0.194073
7.87667	-0.261784	0.102997	0.185013	0.193596
7.88333	-0.262737	0.10252	0.183582	0.192642
7.89	-0.26226	0.103474	0.183105	0.191689
7.89667	-0.261307	0.104427	0.183105	0.191689
7.90333	-0.261784	0.104427	0.183105	0.189304
7.91	-0.26226	0.104427	0.184536	0.183582
7.91667	-0.262737	0.105381	0.186443	0.17786
7.92333	-0.263214	0.106335	0.187874	0.174999
7.93	-0.264645	0.106812	0.187874	0.174522
7.93667	-0.266552	0.105381	0.187397	0.174522
7.94333	-0.267029	0.104904	0.187397	0.174999
7.95	-0.266552	0.107288	0.18692	0.175476
7.95667	-0.265598	0.110626	0.185013	0.175953
7.96333	-0.264645	0.113964	0.182152	0.176907
7.97	-0.263214	0.117302	0.179768	0.176907
7.97667	-0.26226	0.122547	0.17643	0.174999
7.98333	-0.262737	0.1297	0.173092	0.174522
7.99	-0.263691	0.136852	0.171185	0.17643
7.99667	-0.265598	0.143051	0.171661	0.180721
8.00333	-0.267982	0.146866	0.172615	0.185013
8.01	-0.270844	0.14782	0.171661	0.188351
8.01667	-0.273228	0.146866	0.170231	0.192165
8.02333	-0.274181	0.147343	0.170708	0.196457
8.03	-0.273228	0.148296	0.172138	0.200272
8.03667	-0.272751	0.149727	0.173092	0.202179
8.04333	-0.27132	0.153065	0.172615	0.202179
8.05	-0.26989	0.160217	0.171185	0.201702
8.05667	-0.268936	0.1688	0.170708	0.200748
8.06333	-0.26989	0.175476	0.169754	0.199318
8.07	-0.271797	0.180721	0.169277	0.198364
8.07667	-0.273705	0.18692	0.169277	0.197411
8.08333	-0.275612	0.195503	0.171661	0.197887
8.09	-0.277519	0.203609	0.175476	0.199795
8.09667	-0.277519	0.212669	0.179291	0.203609
8.10333	-0.276089	0.22459	0.180721	0.207901
8.11	-0.274658	0.239372	0.179768	0.211239
8.11667	-0.272751	0.254631	0.176907	0.215054
8.12333	-0.270844	0.268459	0.174999	0.218391
8.13	-0.269413	0.279903	0.175476	0.221252
8.13667	-0.269413	0.290394	0.177383	0.224113
8.14333	-0.26989	0.298977	0.180244	0.225544
8.15	-0.270844	0.306129	0.184059	0.226974
8.15667	-0.270844	0.312805	0.190735	0.228882
8.16333	-0.270367	0.320435	0.197887	0.231743
8.17	-0.269413	0.329971	0.203133	0.235558
8.17667	-0.267506	0.340462	0.205994	0.239372
8.18333	-0.264645	0.351429	0.208378	0.244141
8.19	-0.263214	0.360489	0.211716	0.249386
8.19667	-0.26226	0.368118	0.2141	0.255585
8.20333	-0.262737	0.376225	0.216007	0.26226
8.21	-0.263214	0.383854	0.218868	0.27132
8.21667	-0.263691	0.39053	0.224113	0.280857
8.22333	-0.264168	0.395775	0.23222	0.290871
8.23	-0.264645	0.40102	0.240326	0.300884
8.23667	-0.265598	0.406265	0.245571	0.311375
8.24333	-0.266075	0.41008	0.249386	0.321388
8.25	-0.266552	0.411987	0.254631	0.329494
8.25667	-0.267029	0.41151	0.261784	0.339031
8.26333	-0.267029	0.408649	0.269413	0.349045
8.27	-0.267029	0.403881	0.277042	0.358582
8.27667	-0.267506	0.396252	0.285625	0.369072
8.28333	-0.268459	0.387669	0.296593	0.380993
8.29	-0.269413	0.379086	0.305176	0.393391
8.29667	-0.27132	0.37241	0.310421	0.404358
8.30333	-0.274181	0.367641	0.313759	0.413895
8.31	-0.276566	0.363827	0.317574	0.422955
8.31667	-0.277519	0.359535	0.321388	0.431061
8.32333	-0.277996	0.354767	0.322819	0.43726
8.33	-0.278473	0.349998	0.326157	0.442028
8.33667	-0.279427	0.343323	0.332832	0.44632
8.34333	-0.279903	0.33474	0.340462	0.450611
8.35	-0.280857	0.326157	0.346184	0.454426
8.35667	-0.281334	0.31805	0.350475	0.457287
8.36333	-0.282764	0.309467	0.352859	0.460148
8.37	-0.284672	0.299454	0.353813	0.462532
8.37667	-0.286102	0.288963	0.353813	0.463963
8.38333	-0.287533	0.277519	0.353336	0.462532
8.39	-0.289917	0.265598	0.353813	0.460625
8.39667	-0.292778	0.253677	0.353813	0.457764
8.40333	-0.294685	0.24271	0.351429	0.453949
8.41	-0.295639	0.234127	0.346661	0.447273
8.41667	-0.296593	0.226498	0.340939	0.438213
8.42333	-0.297546	0.218868	0.334263	0.42963
8.43	-0.297546	0.210285	0.328064	0.42057
8.43667	-0.296116	0.200748	0.322819	0.410557
8.44333	-0.295162	0.188828	0.320435	0.40102
8.45	-0.294209	0.175476	0.319481	0.392914
8.45667	-0.293255	0.163555	0.31662	0.384808
8.46333	-0.291348	0.154495	0.310898	0.376701
8.47	-0.290394	0.148296	0.304222	0.367641
8.47667	-0.290394	0.143528	0.2985	0.358582
8.48333	-0.291348	0.14019	0.292778	0.349522
8.49	-0.292778	0.136852	0.286579	0.341415
8.49667	-0.294209	0.133038	0.279903	0.33617
8.50333	-0.295639	0.127792	0.273228	0.332355
8.51	-0.296593	0.121117	0.265121	0.327587
8.51667	-0.298023	0.114441	0.257015	0.320435
8.52333	-0.298977	0.109196	0.249863	0.313282
8.53	-0.299454	0.105381	0.243664	0.306129
8.53667	-0.299454	0.101566	0.238419	0.298977
8.54333	-0.300407	0.0991821	0.234604	0.291824
8.55	-0.300884	0.0967979	0.232697	0.285625
8.55667	-0.301361	0.0967979	0.232697	0.28038
8.56333	-0.301838	0.0967979	0.232697	0.274181
8.57	-0.301838	0.0967979	0.230789	0.266075
8.57667	-0.301838	0.0967979	0.227928	0.259399
8.58333	-0.301361	0.0953674	0.22459	0.254154
8.59	-0.301361	0.0948906	0.219345	0.25177
8.59667	-0.300407	0.0958443	0.212193	0.25034
8.60333	-0.299454	0.0977516	0.204563	0.249386
8.61	-0.298977	0.100136	0.199318	0.247002
8.61667	-0.298977	0.102997	0.196457	0.24271
8.62333	-0.299931	0.105858	0.19598	0.236988
8.63	-0.300407	0.107288	0.197887	0.229836
8.63667	-0.299931	0.107288	0.202179	0.222683
8.64333	-0.299931	0.106812	0.20504	0.216961
8.65	-0.299931	0.108242	0.206947	0.213623
8.65667	-0.299931	0.109673	0.207424	0.212669
8.66333	-0.298977	0.111103	0.207424	0.211239
8.67	-0.298023	0.114441	0.204563	0.212669
8.67667	-0.297546	0.117779	0.199795	0.21553
8.68333	-0.297546	0.118732	0.196934	0.217915
8.69	-0.297546	0.117302	0.196934	0.218391
8.69667	-0.297546	0.115395	0.196457	0.216961
8.70333	-0.297546	0.114441	0.19455	0.2141
8.71	-0.2985	0.113487	0.193596	0.207901
8.71667	-0.299931	0.112534	0.19455	0.199795
8.72333	-0.300884	0.112534	0.195503	0.193596
8.73	-0.301361	0.113487	0.19598	0.191212
8.73667	-0.301838	0.115871	0.197411	0.190735
8.74333	-0.302315	0.119209	0.200748	0.190258
8.75	-0.302792	0.12207	0.20504	0.190735
8.75667	-0.302792	0.125408	0.207424	0.193596
8.76333	-0.302315	0.128746	0.207901	0.196934
8.77	-0.302792	0.132561	0.207424	0.198841
8.77667	-0.302792	0.136852	0.206947	0.200272
8.78333	-0.302315	0.141144	0.205517	0.201702
8.79	-0.301838	0.144482	0.204086	0.202656
8.79667	-0.300884	0.14782	0.202656	0.201702
8.80333	-0.300884	0.150204	0.201225	0.199795
8.81	-0.300884	0.151634	0.201225	0.197411
8.81667	-0.301361	0.152111	0.200272	0.19455
8.82333	-0.301838	0.154495	0.198364	0.192165
8.83	-0.302315	0.15831	0.194073	0.190735
8.83667	-0.302792	0.163555	0.189304	0.190258
8.84333	-0.303745	0.170708	0.18549	0.189781
8.85	-0.304699	0.178337	0.182629	0.189781
8.85667	-0.305653	0.185966	0.180244	0.191689
8.86333	-0.307083	0.191212	0.179768	0.195026
8.87	-0.307083	0.194073	0.180244	0.197411
8.87667	-0.306129	0.196457	0.179768	0.198364
8.88333	-0.305176	0.198364	0.175953	0.198841
8.89	-0.304699	0.199795	0.171661	0.198841
8.89667	-0.304699	0.200272	0.168324	0.198841
8.90333	-0.305176	0.201225	0.16737	0.199795
8.91	-0.306129	0.204086	0.168324	0.202179
8.91667	-0.30756	0.207901	0.170708	0.206947
8.92333	-0.309944	0.211716	0.175476	0.209808
8.93	-0.311852	0.216007	0.180244	0.212669
8.93667	-0.312328	0.219345	0.184536	0.21553
8.94333	-0.312805	0.221252	0.186443	0.217438
8.95	-0.313282	0.220299	0.187874	0.216007
8.95667	-0.314236	0.217438	0.191212	0.213623
8.96333	-0.313759	0.213623	0.195026	0.213623
8.97	-0.312328	0.210285	0.198841	0.216484
8.97667	-0.310898	0.205994	0.201225	0.218868
8.98333	-0.30899	0.202179	0.203133	0.223637
8.99	-0.307083	0.199318	0.204086	0.231743
8.99667	-0.304699	0.196934	0.204086	0.240803
9.00333	-0.303268	0.193119	0.203609	0.247002
9.01	-0.302792	0.185966	0.204086	0.25034
9.01667	-0.303268	0.17786	0.205994	0.253201
9.02333	-0.304699	0.168324	0.209332	0.255585
9.03	-0.306129	0.158787	0.210762	0.256538
9.03667	-0.307083	0.148773	0.210762	0.257492
9.04333	-0.307083	0.141144	0.211239	0.259399
9.05	-0.307083	0.135899	0.212669	0.26083
9.05667	-0.307083	0.132084	0.2141	0.259876
9.06333	-0.30756	0.126839	0.216007	0.257015
9.07	-0.308037	0.119686	0.218391	0.256062
9.07667	-0.309467	0.112057	0.222206	0.257015
9.08333	-0.311852	0.103951	0.22459	0.260353
9.09	-0.314236	0.0953674	0.225067	0.264168
9.09667	-0.31662	0.0858307	0.222683	0.269413
9.10333	-0.31805	0.079155	0.219822	0.274181
9.11	-0.319004	0.0758171	0.216484	0.276089
9.11667	-0.318527	0.0734329	0.2141	0.276089
9.12333	-0.31805	0.0710487	0.212669	0.274181
9.13	-0.317574	0.0681877	0.210285	0.27132
9.13667	-0.317097	0.0662804	0.207901	0.268459
9.14333	-0.31662	0.0629425	0.205517	0.265598
9.15	-0.317574	0.0567436	0.202656	0.262737
9.15667	-0.319004	0.0472069	0.198364	0.257969
9.16333	-0.320911	0.0371933	0.192165	0.25177
9.17	-0.322342	0.0281334	0.185013	0.245571
9.17667	-0.322342	0.0190735	0.17786	0.239372
9.18333	-0.320911	0.0109673	0.170231	0.23222
9.19	-0.319481	0.00524521	0.163078	0.22459
9.19667	-0.318527	0.00190735	0.156879	0.216484
9.20333	-0.31805	0.000476837	0.152588	0.208378
9.21	-0.317574	0	0.14925	0.200748
9.21667	-0.319004	-0.000476837	0.145435	0.192642
9.22333	-0.321865	-0.00286102	0.142097	0.18549
9.23	-0.324726	-0.00619888	0.139713	0.179291
9.23667	-0.326633	-0.00810623	0.137806	0.173569
9.24333	-0.327587	-0.00905991	0.134468	0.1688
9.25	-0.328541	-0.0109673	0.131607	0.164509
9.25667	-0.328064	-0.0133514	0.1297	0.159264
9.26333	-0.32711	-0.0143051	0.127792	0.153065
9.27	-0.326157	-0.0152588	0.124931	0.146389
9.27667	-0.325203	-0.0171661	0.12207	0.140667
9.28333	-0.324726	-0.0214577	0.119209	0.136375
9.29	-0.323772	-0.0252724	0.114918	0.132084
9.29667	-0.323772	-0.0267029	0.109673	0.126839
9.30333	-0.323772	-0.0257492	0.104427	0.12207
9.31	-0.323772	-0.0219345	0.100136	0.117779
9.31667	-0.323296	-0.017643	0.0963211	0.11301
9.32333	-0.322819	-0.014782	0.0948906	0.107765
9.33	-0.321865	-0.0152588	0.0939369	0.102997
9.33667	-0.320911	-0.017643	0.0925064	0.100613
9.34333	-0.319481	-0.0219345	0.0905991	0.0987053
9.35	-0.317574	-0.0281334	0.0872612	0.0977516
9.35667	-0.317097	-0.0343323	0.082016	0.0967979
9.36333	-0.316143	-0.0376701	0.0748634	0.0958443
9.37	-0.315666	-0.0367165	0.0681877	0.0953674
9.37667	-0.316143	-0.0333786	0.0634193	0.0939369
9.38333	-0.31662	-0.0290871	0.0610352	0.0929832
9.39	-0.31662	-0.0247955	0.0600815	0.0925064
9.39667	-0.315666	-0.0214577	0.0596046	0.0910759
9.40333	-0.314713	-0.0190735	0.0600815	0.0891685
9.41	-0.313759	-0.0171661	0.061512	0.0867844
9.41667	-0.312805	-0.0152588	0.0648499	0.0844002
9.42333	-0.312805	-0.0143051	0.0677109	0.082016
9.43	-0.314236	-0.0128746	0.0691414	0.0805855
9.43667	-0.31662	-0.0119209	0.0705719	0.0796318
9.44333	-0.31805	-0.0104904	0.0705719	0.0786781
9.45	-0.319004	-0.0104904	0.0696182	0.0767708
9.45667	-0.319004	-0.0114441	0.0653267	0.0748634
9.46333	-0.318527	-0.0138283	0.0605583	0.0748634
9.47	-0.317097	-0.0171661	0.0572205	0.0748634
9.47667	-0.315666	-0.0200272	0.0543594	0.0748634
9.48333	-0.314713	-0.0219345	0.0538826	0.0729561
9.49	-0.313759	-0.023365	0.0557899	0.0729561
9.49667	-0.313282	-0.0243187	0.0600815	0.0748634
9.50333	-0.312805	-0.0252724	0.064373	0.0772476
9.51	-0.311852	-0.0243187	0.0677109	0.079155
9.51667	-0.310898	-0.0224113	0.0705719	0.0824928
9.52333	-0.310421	-0.0209808	0.0724792	0.087738
9.53	-0.310898	-0.020504	0.0715256	0.0944138
9.53667	-0.310898	-0.0209808	0.0691414	0.0982285
9.54333	-0.310898	-0.0209808	0.0681877	0.0987053
9.55	-0.310898	-0.020504	0.0696182	0.0972748
9.55667	-0.311375	-0.020504	0.0724792	0.0963211
9.56333	-0.312328	-0.0224113	0.0762939	0.0953674
9.57	-0.313282	-0.026226	0.0805855	0.0929832
9.57667	-0.313759	-0.0305176	0.0824928	0.0910759
9.58333	-0.314236	-0.0348091	0.0801086	0.0915527
9.59	-0.314236	-0.0400543	0.0758171	0.0929832
9.59667	-0.314713	-0.0448227	0.0720024	0.0939369
9.60333	-0.314713	-0.0472069	0.0700951	0.0929832
9.61	-0.314713	-0.0452995	0.0700951	0.0920296
9.61667	-0.314713	-0.0414848	0.0720024	0.0910759
9.62333	-0.314713	-0.0386238	0.0762939	0.0901222
9.63	-0.314713	-0.0376701	0.0796318	0.0886917
9.63667	-0.315189	-0.038147	0.0810623	0.087738
9.64333	-0.315189	-0.0405312	0.0796318	0.087738
9.65	-0.315189	-0.0443459	0.0762939	0.087738
9.65667	-0.315189	-0.0481606	0.0729561	0.0891685
9.66333	-0.314713	-0.0514984	0.0691414	0.0901222
9.67	-0.315189	-0.0529289	0.0658035	0.0910759
9.67667	-0.316143	-0.0519753	0.064373	0.0901222
9.68333	-0.317574	-0.0500679	0.064373	0.087738
9.69	-0.319004	-0.0476837	0.0648499	0.084877
9.69667	-0.320911	-0.0443459	0.0648499	0.0815392
9.70333	-0.324249	-0.0391006	0.0653267	0.0786781
9.71	-0.326633	-0.0329018	0.0658035	0.0753403
9.71667	-0.328064	-0.0276566	0.067234	0.0729561
9.72333	-0.327587	-0.0214577	0.0667572	0.0729561
9.73	-0.327587	-0.0157356	0.064373	0.0743866
9.73667	-0.32711	-0.0100136	0.0624657	0.0753403
9.74333	-0.326157	-0.00572205	0.0624657	0.0743866
9.75	-0.324249	-0.00190735	0.0629425	0.0743866
9.75667	-0.322342	0.00190735	0.0624657	0.0743866
9.76333	-0.321865	0.00572205	0.0624657	0.0739098
9.77	-0.321865	0.0104904	0.0624657	0.0715256
9.77667	-0.322342	0.0166893	0.0624657	0.0686646
9.78333	-0.322819	0.0238419	0.0619888	0.0653267
9.79	-0.323772	0.0319481	0.0605583	0.0624657
9.79667	-0.325203	0.0419617	0.0600815	0.061512
9.80333	-0.32711	0.0538826	0.0600815	0.0624657
9.81	-0.327587	0.0667572	0.0600815	0.0634193
9.81667	-0.328541	0.0801086	0.061512	0.0648499
9.82333	-0.329971	0.0934601	0.0638962	0.067234
9.83	-0.330448	0.105858	0.067234	0.0700951
9.83667	-0.329494	0.117779	0.0705719	0.0724792
9.84333	-0.327587	0.128746	0.0743866	0.0753403
9.85	-0.326633	0.137329	0.0805855	0.0796318
9.85667	-0.32711	0.144005	0.0872612	0.0853539
9.86333	-0.328064	0.150681	0.0929832	0.0929832
9.87	-0.329018	0.158787	0.0963211	0.10252
9.87667	-0.330448	0.16737	0.0972748	0.113487
9.88333	-0.330925	0.174999	0.0991821	0.123501
9.89	-0.330448	0.182629	0.100613	0.133038
9.89667	-0.328541	0.193119	0.10252	0.144482
9.90333	-0.32711	0.203133	0.106812	0.155926
9.91	-0.326633	0.210285	0.113487	0.166416
9.91667	-0.326633	0.213623	0.12064	0.174999
9.92333	-0.326633	0.216007	0.128269	0.184059
9.93	-0.328064	0.219822	0.136375	0.19455
9.93667	-0.329494	0.224113	0.145435	0.204086
9.94333	-0.330925	0.229359	0.154972	0.212669
9.95	-0.331879	0.234127	0.166893	0.221729
9.95667	-0.334263	0.238895	0.180721	0.232697
9.96333	-0.336647	0.243664	0.19455	0.245094
9.97	-0.338078	0.247478	0.20647	0.258923
9.97667	-0.338078	0.249863	0.216484	0.273705
9.98333	-0.337601	0.25177	0.224113	0.28801
9.99	-0.336647	0.253677	0.229836	0.299931
9.99667	-0.33474	0.255585	0.233173	0.310898
10.0033	-0.332355	0.255585	0.236034	0.320911
10.01	-0.330448	0.253677	0.238419	0.329018
10.0167	-0.329494	0.249386	0.242233	0.335693
10.0233	-0.329494	0.243187	0.247478	0.341892
10.03	-0.329018	0.237942	0.25177	0.349522
10.0367	-0.328064	0.234127	0.256538	0.357628
10.0433	-0.328064	0.231266	0.261307	0.36478
10.05	-0.327587	0.226974	0.267029	0.370026
10.0567	-0.32711	0.22316	0.271797	0.374794
10.0633	-0.325203	0.219822	0.275135	0.379086
10.07	-0.323772	0.214577	0.277996	0.3829
10.0767	-0.323772	0.208855	0.28038	0.384331
10.0833	-0.324726	0.202656	0.282288	0.383854
10.09	-0.32568	0.198364	0.281811	0.383377
10.0967	-0.326157	0.192642	0.28038	0.381947
10.1033	-0.326633	0.18549	0.277996	0.379562
10.11	-0.32711	0.179291	0.276089	0.374317
10.1167	-0.326633	0.172615	0.274181	0.367641
10.1233	-0.32568	0.16737	0.271797	0.360489
10.13	-0.324726	0.160694	0.270367	0.353813
10.1367	-0.324726	0.154972	0.26989	0.347614
10.1433	-0.324726	0.151157	0.269413	0.3438
10.15	-0.326157	0.14782	0.267982	0.340462
10.1567	-0.327587	0.145435	0.265121	0.338554
10.1633	-0.328541	0.141621	0.261307	0.335217
10.17	-0.328064	0.13876	0.257015	0.331402
10.1767	-0.32711	0.136375	0.252247	0.32568
10.1833	-0.326157	0.133514	0.248909	0.318527
10.19	-0.32568	0.128269	0.245571	0.311375
10.1967	-0.32568	0.122547	0.243187	0.306129
10.2033	-0.326633	0.115395	0.241756	0.302315
10.21	-0.328541	0.106812	0.239849	0.298023
10.2167	-0.330925	0.0967979	0.236988	0.294209
10.2233	-0.332355	0.084877	0.231266	0.290871
10.23	-0.331879	0.0743866	0.223637	0.287533
10.2367	-0.330448	0.0653267	0.216961	0.283718
10.2433	-0.328541	0.0567436	0.210762	0.279903
10.25	-0.32711	0.0495911	0.20647	0.276089
10.2567	-0.325203	0.0433922	0.203609	0.270844
10.2633	-0.324249	0.0386238	0.200748	0.263691
10.27	-0.323772	0.0338554	0.199318	0.255585
10.2767	-0.323296	0.0290871	0.197411	0.248432
10.2833	-0.323296	0.0252724	0.195503	0.241756
10.29	-0.323296	0.0224113	0.191689	0.235081
10.2967	-0.323296	0.0200272	0.186443	0.227928
10.3033	-0.324249	0.0157356	0.183582	0.222683
10.31	-0.326633	0.0100136	0.181675	0.218868
10.3167	-0.329018	0.0038147	0.179291	0.214577
10.3233	-0.330448	-0.00238419	0.174999	0.210285
10.33	-0.330925	-0.00715256	0.170231	0.207424
10.3367	-0.331879	-0.00953674	0.166893	0.205994
10.3433	-0.331879	-0.0100136	0.163555	0.204563
10.35	-0.331402	-0.0100136	0.15974	0.202179
10.3567	-0.330925	-0.00810623	0.157356	0.198364
10.3633	-0.330448	-0.00667572	0.157356	0.193596
10.37	-0.330448	-0.0038147	0.15831	0.188351
10.3767	-0.329971	-0.00143051	0.155926	0.183105
10.3833	-0.329494	0.000953674	0.152111	0.17786
10.39	-0.329018	0.00476837	0.148296	0.172615
10.3967	-0.328064	0.00953674	0.145912	0.167847
10.4033	-0.326633	0.0162125	0.142574	0.164509
10.41	-0.324726	0.0228882	0.13876	0.160694
10.4167	-0.323296	0.0290871	0.135899	0.157356
10.4233	-0.322342	0.0371933	0.134945	0.154495
10.43	-0.321388	0.04673	0.134945	0.154018
10.4367	-0.320911	0.058651	0.132084	0.153542
10.4433	-0.320911	0.0720024	0.128269	0.152111
10.45	-0.321388	0.0839233	0.124454	0.150681
10.4567	-0.321388	0.0953674	0.121593	0.150681
10.4633	-0.321388	0.106812	0.119686	0.150681
10.47	-0.321388	0.117302	0.118256	0.150204
10.4767	-0.322342	0.126839	0.117302	0.150204
10.4833	-0.323296	0.137329	0.116825	0.151634
10.49	-0.324726	0.14925	0.118256	0.153065
10.4967	-0.326157	0.161648	0.121593	0.154972
10.5033	-0.32711	0.173092	0.125885	0.156403
10.51	-0.328064	0.18549	0.13113	0.159264
10.5167	-0.328064	0.198841	0.136852	0.164032
10.5233	-0.32711	0.210285	0.143051	0.170231
10.53	-0.326633	0.220776	0.148773	0.176907
10.5367	-0.326157	0.23222	0.153542	0.183105
10.5433	-0.326633	0.245094	0.15831	0.188828
10.55	-0.326157	0.257492	0.163555	0.194073
10.5567	-0.326157	0.266552	0.169277	0.198841
10.5633	-0.326633	0.276089	0.175476	0.203609
10.57	-0.328541	0.286102	0.182152	0.208855
10.5767	-0.330925	0.296116	0.189781	0.216007
10.5833	-0.333309	0.305176	0.197411	0.226021
10.59	-0.335693	0.313759	0.205994	0.237942
10.5967	-0.337124	0.322342	0.216007	0.250816
10.6033	-0.336647	0.329494	0.227928	0.264645
10.61	-0.33474	0.335217	0.24128	0.279427
10.6167	-0.332355	0.339508	0.254154	0.294685
10.6233	-0.330925	0.344276	0.264168	0.308514
10.63	-0.330448	0.349998	0.272751	0.320435
10.6367	-0.330448	0.357628	0.279903	0.330925
10.6433	-0.330448	0.368595	0.285625	0.340939
10.65	-0.330925	0.378609	0.291348	0.350475
10.6567	-0.331879	0.387192	0.298023	0.359535
10.6633	-0.331879	0.395775	0.308037	0.367641
10.67	-0.330925	0.404358	0.319958	0.375271
10.6767	-0.329971	0.411987	0.330925	0.383377
10.6833	-0.329971	0.417233	0.340462	0.39196
10.69	-0.330925	0.423431	0.348568	0.40102
10.6967	-0.331402	0.428677	0.355721	0.409126
10.7033	-0.330448	0.432491	0.360012	0.417233
10.71	-0.329018	0.433445	0.362873	0.425339
10.7167	-0.328541	0.434875	0.366211	0.433445
10.7233	-0.328541	0.436306	0.371456	0.440598
10.73	-0.328541	0.436783	0.377655	0.448704
10.7367	-0.329018	0.439644	0.382423	0.457764
10.7433	-0.330925	0.444889	0.386715	0.467777
10.75	-0.334263	0.450611	0.391483	0.47636
10.7567	-0.33617	0.453949	0.397205	0.48399
10.7633	-0.335693	0.455856	0.401974	0.489712
10.77	-0.334263	0.458241	0.406742	0.49448
10.7767	-0.332832	0.459671	0.41151	0.499249
10.7833	-0.330925	0.457287	0.416756	0.50354
10.79	-0.329494	0.451565	0.422001	0.509262
10.7967	-0.328541	0.445366	0.426292	0.515938
10.8033	-0.329018	0.440121	0.430107	0.523567
10.81	-0.330925	0.435352	0.432491	0.531197
10.8167	-0.331879	0.42963	0.434875	0.539303
10.8233	-0.331879	0.424385	0.43726	0.546932
10.83	-0.332355	0.42057	0.439167	0.553131
10.8367	-0.332832	0.417233	0.440598	0.559807
10.8433	-0.333786	0.41151	0.442028	0.565052
10.85	-0.33474	0.403404	0.443935	0.56839
10.8567	-0.33617	0.394821	0.445843	0.569344
10.8633	-0.337601	0.386715	0.445843	0.569344
10.87	-0.339031	0.380039	0.444412	0.56982
10.8767	-0.338554	0.372887	0.442505	0.568867
10.8833	-0.338078	0.365257	0.441074	0.567436
10.89	-0.337601	0.356197	0.440598	0.566483
10.8967	-0.337601	0.345707	0.440121	0.566483
10.9033	-0.337124	0.333309	0.43869	0.566006
10.91	-0.336647	0.318527	0.437737	0.564575
10.9167	-0.336647	0.303745	0.436783	0.563145
10.9233	-0.336647	0.288963	0.434875	0.561237
10.93	-0.33617	0.273705	0.432014	0.557423
10.9367	-0.33617	0.259876	0.4282	0.550747
10.9433	-0.336647	0.247478	0.424385	0.543118
10.95	-0.337124	0.236034	0.420094	0.534534
10.9567	-0.337124	0.223637	0.415802	0.525475
10.9633	-0.337601	0.209808	0.408173	0.513554
10.97	-0.338078	0.196457	0.398636	0.501156
10.9767	-0.338554	0.184059	0.389099	0.489235
10.9833	-0.339031	0.171185	0.380039	0.477314
10.99	-0.339985	0.15974	0.370026	0.463963
10.9967	-0.340462	0.14925	0.360489	0.450611
11.0033	-0.341415	0.142097	0.351429	0.440121
11.01	-0.342846	0.136375	0.344276	0.432491
11.0167	-0.3438	0.128746	0.337601	0.424862
11.0233	-0.344276	0.119686	0.329494	0.416279
11.03	-0.3438	0.109196	0.320435	0.406742
11.0367	-0.343323	0.099659	0.310898	0.397682
11.0433	-0.342846	0.0905991	0.302315	0.387192
11.05	-0.341892	0.082016	0.293732	0.374794
11.0567	-0.340939	0.0734329	0.283718	0.361919
11.0633	-0.340939	0.0658035	0.274181	0.350475
11.07	-0.341415	0.0567436	0.264645	0.339508
11.0767	-0.341415	0.0481606	0.254631	0.329494
11.0833	-0.340939	0.0395775	0.243664	0.320435
11.09	-0.340462	0.0309944	0.230789	0.311375
11.0967	-0.340462	0.0228882	0.219345	0.302315
11.1033	-0.340939	0.0152588	0.209808	0.292301
11.11	-0.342369	0.0100136	0.203133	0.283718
11.1167	-0.344276	0.00619888	0.197411	0.276089
11.1233	-0.346184	0.00238419	0.192642	0.267982
11.13	-0.347137	-0.00190735	0.188828	0.258923
11.1367	-0.346184	-0.00524521	0.185013	0.248432
11.1433	-0.344276	-0.00715256	0.179291	0.238419
11.15	-0.342846	-0.00905991	0.172138	0.226974
11.1567	-0.341892	-0.0119209	0.165939	0.214577
11.1633	-0.341892	-0.0143051	0.161648	0.202179
11.17	-0.343323	-0.0152588	0.157833	0.192165
11.1767	-0.344753	-0.0166893	0.152111	0.184059
11.1833	-0.345707	-0.0185966	0.144958	0.17786
11.19	-0.346184	-0.0214577	0.136375	0.171661
11.1967	-0.345707	-0.0243187	0.126839	0.165939
11.2033	-0.344753	-0.0252724	0.118256	0.161171
11.21	-0.344276	-0.0257492	0.111103	0.156403
11.2167	-0.34523	-0.0243187	0.105381	0.151634
11.2233	-0.346661	-0.0209808	0.101089	0.146389
11.23	-0.347614	-0.0166893	0.0977516	0.142574
11.2367	-0.347137	-0.0138283	0.0958443	0.139236
11.2433	-0.346661	-0.0128746	0.0929832	0.134468
11.25	-0.346184	-0.0128746	0.0896454	0.129223
11.2567	-0.34523	-0.0133514	0.087738	0.124454
11.2633	-0.344753	-0.0143051	0.0867844	0.120163
11.27	-0.344276	-0.0162125	0.0853539	0.115395
11.2767	-0.344276	-0.0171661	0.0829697	0.111103
11.2833	-0.344753	-0.017643	0.0805855	0.110149
11.29	-0.344753	-0.0195503	0.0777245	0.111103
11.2967	-0.344276	-0.0209808	0.0743866	0.11158
11.3033	-0.3438	-0.0214577	0.0734329	0.110149
11.31	-0.342846	-0.020504	0.0734329	0.109673
11.3167	-0.342846	-0.0185966	0.0753403	0.110626
11.3233	-0.342846	-0.0166893	0.0758171	0.110149
11.33	-0.343323	-0.014782	0.0767708	0.107288
11.3367	-0.344276	-0.0143051	0.0782013	0.103474
11.3433	-0.34523	-0.0152588	0.0786781	0.100136
11.35	-0.346661	-0.0162125	0.079155	0.0977516
11.3567	-0.348091	-0.0171661	0.0786781	0.0953674
11.3633	-0.349045	-0.017643	0.0777245	0.0939369
11.37	-0.349522	-0.0171661	0.0758171	0.0934601
11.3767	-0.349045	-0.014782	0.0743866	0.0948906
11.3833	-0.348091	-0.0109673	0.0729561	0.0972748
11.39	-0.346184	-0.00715256	0.0710487	0.0991821
11.3967	-0.344276	-0.00333786	0.0696182	0.0991821
11.4033	-0.342846	-0.000953674	0.0681877	0.0972748
11.41	-0.341415	0.00333786	0.0686646	0.0967979
11.4167	-0.341415	0.00858307	0.0686646	0.0967979
11.4233	-0.343323	0.0128746	0.0686646	0.0977516
11.43	-0.346184	0.0143051	0.0681877	0.0977516
11.4367	-0.348568	0.0143051	0.0686646	0.0982285
11.4433	-0.349522	0.0143051	0.0696182	0.099659
11.45	-0.349998	0.0143051	0.0710487	0.101566
11.4567	-0.349998	0.0157356	0.0734329	0.104904
11.4633	-0.349998	0.0190735	0.0748634	0.108719
11.47	-0.349522	0.0247955	0.0767708	0.112057
11.4767	-0.349522	0.0329018	0.0786781	0.114441
11.4833	-0.349522	0.0419617	0.0815392	0.117302
11.49	-0.349522	0.0500679	0.084877	0.120163
11.4967	-0.349522	0.0553131	0.0886917	0.121593
11.5033	-0.348091	0.058651	0.0925064	0.121117
11.51	-0.346184	0.0629425	0.0977516	0.12207
11.5167	-0.344276	0.0691414	0.104904	0.124931
11.5233	-0.342846	0.0753403	0.111103	0.127316
11.53	-0.341892	0.0805855	0.113964	0.128746
11.5367	-0.341415	0.0886917	0.114441	0.129223
11.5433	-0.341892	0.100613	0.114441	0.130653
11.55	-0.342369	0.112534	0.112534	0.133038
11.5567	-0.342846	0.122547	0.110149	0.133514
11.5633	-0.3438	0.132561	0.108242	0.132561
11.57	-0.344753	0.144482	0.109196	0.132561
11.5767	-0.345707	0.155926	0.111103	0.133514
11.5833	-0.34523	0.166416	0.112534	0.133991
11.59	-0.345707	0.176907	0.11301	0.133991
11.5967	-0.346661	0.189304	0.112534	0.133991
11.6033	-0.347137	0.202656	0.11158	0.134945
11.61	-0.346661	0.213623	0.111103	0.135899
11.6167	-0.345707	0.22316	0.111103	0.136852
11.6233	-0.34523	0.231743	0.11158	0.13876
11.63	-0.34523	0.239849	0.112057	0.142574
11.6367	-0.344276	0.249863	0.11301	0.148296
11.6433	-0.343323	0.261307	0.113487	0.154972
11.65	-0.342846	0.275612	0.11301	0.160694
11.6567	-0.343323	0.291348	0.112534	0.164032
11.6633	-0.3438	0.30756	0.11301	0.165462
11.67	-0.344753	0.323296	0.113487	0.164032
11.6767	-0.345707	0.338078	0.113487	0.161648
11.6833	-0.346184	0.353813	0.115395	0.159264
11.69	-0.346661	0.369072	0.118256	0.159264
11.6967	-0.347137	0.384808	0.12207	0.162601
11.7033	-0.348568	0.401497	0.126362	0.166893
11.71	-0.350475	0.417709	0.133514	0.173092
11.7167	-0.351429	0.431061	0.142097	0.181675
11.7233	-0.352383	0.440121	0.148773	0.190735
11.73	-0.352859	0.446796	0.155449	0.198364
11.7367	-0.352383	0.454903	0.162601	0.20504
11.7433	-0.350952	0.465393	0.170231	0.212193
11.75	-0.349998	0.477314	0.175476	0.220299
11.7567	-0.349045	0.490189	0.179291	0.226498
11.7633	-0.349522	0.503063	0.184536	0.230789
11.77	-0.350475	0.515461	0.189304	0.236511
11.7767	-0.350475	0.524521	0.193596	0.245094
11.7833	-0.349998	0.529766	0.19598	0.255108
11.79	-0.348091	0.53215	0.198841	0.264645
11.7967	-0.345707	0.533581	0.202179	0.273705
11.8033	-0.343323	0.535011	0.205994	0.283718
11.81	-0.341415	0.536442	0.211239	0.293732
11.8167	-0.339985	0.536442	0.217438	0.303745
11.8233	-0.339985	0.535011	0.225544	0.313759
11.83	-0.341892	0.532627	0.234604	0.323296
11.8367	-0.3438	0.53072	0.24271	0.333309
11.8433	-0.346184	0.527382	0.250816	0.342369
11.85	-0.348091	0.522137	0.260353	0.350952
11.8567	-0.349998	0.513554	0.270844	0.357151
11.8633	-0.350475	0.50354	0.280857	0.361919
11.87	-0.349998	0.491619	0.291348	0.366688
11.8767	-0.348568	0.47636	0.301361	0.37384
11.8833	-0.345707	0.458241	0.310421	0.382423
11.89	-0.343323	0.43869	0.31662	0.392914
11.8967	-0.341415	0.419617	0.320435	0.404358
11.9033	-0.340462	0.401497	0.325203	0.417233
11.91	-0.340462	0.3829	0.330925	0.430584
11.9167	-0.341415	0.36478	0.339031	0.442982
11.9233	-0.343323	0.347137	0.348091	0.455379
11.93	-0.34523	0.331402	0.356674	0.466347
11.9367	-0.346661	0.31662	0.364304	0.475883
11.9433	-0.347137	0.300884	0.371456	0.483036
11.95	-0.348091	0.285149	0.378609	0.488281
11.9567	-0.348568	0.267506	0.383854	0.492096
11.9633	-0.348091	0.25034	0.388145	0.49305
11.97	-0.348568	0.234604	0.391483	0.49448
11.9767	-0.349045	0.219345	0.395298	0.496387
11.9833	-0.349522	0.204563	0.398159	0.499725
11.99	-0.349522	0.190258	0.398636	0.502586
11.9967	-0.350952	0.17786	0.398636	0.504971
12.0033	-0.353336	0.164509	0.398636	0.506878
12.01	-0.354767	0.150681	0.398636	0.507355
12.0167	-0.355721	0.136852	0.397682	0.504017
12.0233	-0.355721	0.122547	0.394821	0.496864
12.03	-0.355244	0.108719	0.389576	0.488281
12.0367	-0.353813	0.0944138	0.381947	0.477791
12.0433	-0.351906	0.082016	0.371933	0.465393
12.05	-0.350475	0.0696182	0.361443	0.452042
12.0567	-0.349522	0.0581741	0.352383	0.439644
12.0633	-0.349522	0.0481606	0.346184	0.4282
12.07	-0.349522	0.0405312	0.342369	0.417233
12.0767	-0.349522	0.0352859	0.339031	0.407696
12.0833	-0.349045	0.0314713	0.333786	0.39959
12.09	-0.348091	0.0300407	0.326157	0.39196
12.0967	-0.347137	0.0305176	0.315189	0.381947
12.1033	-0.347614	0.0305176	0.300407	0.369072
12.11	-0.348091	0.0300407	0.283718	0.354767
12.1167	-0.349045	0.0290871	0.268459	0.339985
12.1233	-0.349998	0.0290871	0.256538	0.325203
12.13	-0.351429	0.0286102	0.247002	0.310421
12.1367	-0.352859	0.0276566	0.238419	0.296593
12.1433	-0.353336	0.0271797	0.229359	0.284672
12.15	-0.352859	0.0281334	0.220299	0.275135
12.1567	-0.352859	0.0305176	0.209808	0.265598
12.1633	-0.352383	0.0348091	0.197887	0.255585
12.17	-0.352383	0.041008	0.185013	0.245094
12.1767	-0.351906	0.0491142	0.174046	0.235081
12.1833	-0.350952	0.0581741	0.165462	0.22459
12.19	-0.351429	0.067234	0.15974	0.212669
12.1967	-0.352383	0.0762939	0.156403	0.200748
12.2033	-0.35429	0.084877	0.155449	0.189304
12.21	-0.355721	0.0925064	0.154018	0.178337
12.2167	-0.356674	0.0987053	0.149727	0.1688
12.2233	-0.357628	0.104904	0.143051	0.162125
12.23	-0.358105	0.113964	0.135899	0.158787
12.2367	-0.357151	0.124454	0.129223	0.155449
12.2433	-0.356674	0.135899	0.122547	0.152588
12.25	-0.356197	0.146866	0.117302	0.150204
12.2567	-0.356197	0.158787	0.113964	0.148773
12.2633	-0.356197	0.170708	0.110626	0.146866
12.27	-0.356197	0.181675	0.106335	0.143051
12.2767	-0.355721	0.190735	0.101566	0.14019
12.2833	-0.355244	0.199318	0.0972748	0.138283
12.29	-0.35429	0.208378	0.0953674	0.137806
12.2967	-0.352859	0.217438	0.0958443	0.139236
12.3033	-0.351906	0.227451	0.0972748	0.141144
12.31	-0.350952	0.239849	0.100136	0.143528
12.3167	-0.350952	0.254631	0.102043	0.146389
12.3233	-0.351429	0.269413	0.102997	0.151157
12.33	-0.353336	0.284195	0.102997	0.157356
12.3367	-0.35429	0.298977	0.104904	0.163555
12.3433	-0.355721	0.314713	0.110149	0.169754
12.35	-0.357151	0.329018	0.116825	0.17786
12.3567	-0.358582	0.341892	0.124454	0.186443
12.3633	-0.359535	0.353813	0.133038	0.193596
12.37	-0.360489	0.366688	0.143051	0.199318
12.3767	-0.362396	0.380516	0.153542	0.20647
12.3833	-0.363827	0.393867	0.161648	0.216007
12.39	-0.364304	0.405312	0.169754	0.225544
12.3967	-0.36335	0.416756	0.177383	0.237465
12.4033	-0.361919	0.430107	0.184536	0.252247
12.41	-0.360489	0.445366	0.190735	0.267982
12.4167	-0.359058	0.458241	0.19598	0.282288
12.4233	-0.359535	0.469208	0.201702	0.294685
12.43	-0.360966	0.480652	0.210762	0.305653
12.4367	-0.36335	0.494003	0.222206	0.31662
12.4433	-0.366211	0.508785	0.233173	0.32711
12.45	-0.368118	0.525475	0.243187	0.340939
12.4567	-0.368595	0.545025	0.25177	0.356197
12.4633	-0.366688	0.56839	0.260353	0.370502
12.47	-0.365734	0.594139	0.267982	0.383854
12.4767	-0.36478	0.620365	0.274181	0.396252
12.4833	-0.363827	0.646114	0.281334	0.406265
12.49	-0.363827	0.670433	0.290394	0.413895
12.4967	-0.36478	0.695705	0.301361	0.421047
12.5033	-0.366688	0.722408	0.311375	0.42963
12.51	-0.367641	0.750065	0.318527	0.43869
12.5167	-0.368118	0.777721	0.32568	0.448704
12.5233	-0.368118	0.803947	0.332832	0.460625
12.53	-0.368118	0.829697	0.339508	0.473976
12.5367	-0.367641	0.855446	0.346184	0.485897
12.5433	-0.367641	0.880241	0.352859	0.496387
12.55	-0.368118	0.903606	0.361443	0.505447
12.5567	-0.368595	0.923634	0.371933	0.514984
12.5633	-0.368118	0.943184	0.383377	0.524044
12.57	-0.367641	0.962734	0.393867	0.532627
12.5767	-0.366688	0.980854	0.403881	0.54121
12.5833	-0.36478	0.99659	0.414371	0.552177
12.59	-0.362396	1.00994	0.425816	0.566959
12.5967	-0.360966	1.02282	0.437737	0.583649
12.6033	-0.360012	1.03283	0.448704	0.601292
12.61	-0.358582	1.03951	0.460625	0.620842
12.6167	-0.357151	1.04141	0.473022	0.6423
12.6233	-0.355721	1.04094	0.486374	0.664711
12.63	-0.355721	1.03712	0.50211	0.687122
12.6367	-0.357151	1.03092	0.519276	0.70858
12.6433	-0.359058	1.02234	0.537872	0.728607
12.65	-0.360966	1.01233	0.557899	0.747681
12.6567	-0.361919	1.0004	0.579357	0.769615
12.6633	-0.362873	0.986099	0.602245	0.794888
12.67	-0.362396	0.97084	0.623226	0.822067
12.6767	-0.361443	0.954151	0.641346	0.84877
12.6833	-0.360012	0.936031	0.658035	0.874996
12.69	-0.359058	0.916958	0.676632	0.899792
12.6967	-0.359058	0.896454	0.696659	0.922203
12.7033	-0.359058	0.874519	0.716209	0.940323
12.71	-0.359535	0.851154	0.733376	0.955105
12.7167	-0.359535	0.828266	0.751019	0.970364
12.7233	-0.358582	0.807285	0.766754	0.985622
12.73	-0.357628	0.786304	0.779152	0.999928
12.7367	-0.357628	0.7658	0.785828	1.01089
12.7433	-0.359535	0.747681	0.790119	1.01995
12.75	-0.361919	0.731945	0.792503	1.02758
12.7567	-0.36478	0.717163	0.792503	1.0314
12.7633	-0.366688	0.700951	0.790596	1.0314
12.77	-0.368118	0.683308	0.786304	1.02901
12.7767	-0.368118	0.663757	0.781536	1.02615
12.7833	-0.366688	0.64373	0.775337	1.02043
12.79	-0.364304	0.623703	0.767708	1.01185
12.7967	-0.362873	0.60463	0.758171	0.999451
12.8033	-0.362396	0.58794	0.748158	0.984669
12.81	-0.361919	0.575066	0.73719	0.966549
12.8167	-0.361919	0.566006	0.724792	0.944614
12.8233	-0.361919	0.558853	0.710487	0.920773
12.83	-0.361919	0.549316	0.696659	0.896454
12.8367	-0.362396	0.537872	0.682831	0.872135
12.8433	-0.362396	0.524521	0.668526	0.850201
12.85	-0.36335	0.509739	0.653267	0.830173
12.8567	-0.365257	0.494957	0.638008	0.812054
12.8633	-0.367165	0.482082	0.622272	0.793457
12.87	-0.367641	0.471592	0.605106	0.773907
12.8767	-0.368118	0.463963	0.58651	0.752926
12.8833	-0.368595	0.458241	0.56839	0.732899
12.89	-0.368595	0.454426	0.55027	0.711918
12.8967	-0.367165	0.450134	0.531673	0.690937
12.9033	-0.365734	0.445843	0.514984	0.671864
12.91	-0.365257	0.441551	0.499725	0.654221
12.9167	-0.365734	0.435352	0.48542	0.639439
12.9233	-0.367165	0.428677	0.471115	0.625134
12.93	-0.368595	0.422001	0.457764	0.612736
12.9367	-0.369549	0.416756	0.445366	0.599861
12.9433	-0.370979	0.410557	0.432968	0.586987
12.95	-0.371933	0.404358	0.421047	0.574112
12.9567	-0.37241	0.399113	0.411034	0.560284
12.9633	-0.371456	0.394344	0.403404	0.546455
12.97	-0.370026	0.39053	0.397205	0.534058
12.9767	-0.369549	0.385761	0.391483	0.524521
12.9833	-0.368595	0.380039	0.386715	0.517368
12.99	-0.367641	0.374794	0.382423	0.510693
12.9967	-0.366688	0.370502	0.376701	0.504017
13.0033	-0.365734	0.365257	0.370979	0.496387
13.01	-0.36478	0.358582	0.367165	0.487804
13.0167	-0.363827	0.351429	0.365257	0.478268
13.0233	-0.36335	0.34523	0.363827	0.469208
13.03	-0.363827	0.338554	0.361443	0.462532
13.0367	-0.365734	0.332355	0.358582	0.458717
13.0433	-0.367641	0.326157	0.356197	0.45681
13.05	-0.370026	0.319004	0.353813	0.454903
13.0567	-0.371933	0.310421	0.349045	0.451565
13.0633	-0.372887	0.300407	0.3438	0.447273
13.07	-0.37241	0.28944	0.340462	0.443935
13.0767	-0.370026	0.277996	0.339985	0.441551
13.0833	-0.367641	0.266552	0.339508	0.439644
13.09	-0.366211	0.257015	0.337124	0.438213
13.0967	-0.366211	0.249863	0.335693	0.43726
13.1033	-0.366688	0.244617	0.335217	0.43726
13.11	-0.368118	0.237942	0.334263	0.435829
13.1167	-0.369549	0.230789	0.332355	0.432491
13.1233	-0.371456	0.222206	0.330925	0.427723
13.13	-0.37241	0.214577	0.329494	0.423908
13.1367	-0.373363	0.207424	0.32711	0.421524
13.1433	-0.372887	0.200748	0.323772	0.420094
13.15	-0.370979	0.19598	0.320911	0.418186
13.1567	-0.369072	0.192642	0.319004	0.415325
13.1633	-0.367165	0.190735	0.317097	0.411987
13.17	-0.366211	0.188351	0.314713	0.408173
13.1767	-0.365734	0.18549	0.312328	0.403404
13.1833	-0.366688	0.180244	0.309944	0.396729
13.19	-0.369072	0.175953	0.306606	0.388145
13.1967	-0.371456	0.173092	0.303268	0.380039
13.2033	-0.372887	0.172138	0.298977	0.37384
13.21	-0.373363	0.1688	0.293732	0.368595
13.2167	-0.372887	0.162125	0.28801	0.362396
13.2233	-0.371933	0.154972	0.281811	0.355721
13.23	-0.371456	0.146866	0.275135	0.350475
13.2367	-0.371456	0.138283	0.268936	0.346184
13.2433	-0.371456	0.1297	0.263214	0.339985
13.25	-0.371933	0.123978	0.259399	0.330448
13.2567	-0.373363	0.12207	0.256062	0.319004
13.2633	-0.375271	0.122547	0.253677	0.30899
13.27	-0.376225	0.128269	0.249863	0.301838
13.2767	-0.376225	0.139713	0.244141	0.296593
13.2833	-0.375271	0.156879	0.238895	0.292301
13.29	-0.374794	0.180721	0.23365	0.28944
13.2967	-0.374794	0.213623	0.228405	0.287533
13.3033	-0.375271	0.257969	0.224113	0.284672
13.31	-0.375271	0.314236	0.222683	0.279427
13.3167	-0.375748	0.384808	0.223637	0.272751
13.3233	-0.377178	0.473022	0.22459	0.266552
[truncated: 4,151 more rows]

## Sheet: Figure 1l; Figure S4b-e
Time	Standard	Wild type	#HM04-02	#HM04-03	#HM04-06	#HM04-01	#HM04-08	#HM04-05	#HM04-09	#HM04-12	#HM04-18
0.000833333	-0.117302	-0.0157356	-0.115871	-0.112534	-0.0882149	-0.00476837	-0.0143051	-0.0610352	-0.00619888	-0.0128746	0.00715256
0.0075	-0.118732	-0.0157356	-0.117779	-0.11301	-0.0886917	-0.00667572	-0.0157356	-0.0596046	-0.00333786	-0.0109673	0.00858307
0.0141667	-0.120163	-0.0157356	-0.118732	-0.111103	-0.0882149	-0.00715256	-0.0162125	-0.0581741	-0.00143051	-0.0104904	0.0109673
0.0208333	-0.121117	-0.014782	-0.120163	-0.109673	-0.0853539	-0.00524521	-0.0143051	-0.0557899	-0.00143051	-0.00905991	0.0152588
0.0275	-0.12207	-0.0123978	-0.121117	-0.108242	-0.0824928	-0.00238419	-0.0119209	-0.0538826	-0.000476837	-0.00762939	0.020504
0.0341667	-0.122547	-0.0104904	-0.123024	-0.106335	-0.0815392	0	-0.0100136	-0.0529289	0.00238419	-0.00572205	0.026226
0.0408333	-0.121593	-0.00810623	-0.123501	-0.103474	-0.0801086	0.00429153	-0.00762939	-0.0519753	0.00476837	-0.00524521	0.0324249
0.0475	-0.120163	-0.00667572	-0.123978	-0.101089	-0.0786781	0.0100136	-0.00572205	-0.0495911	0.00572205	-0.00238419	0.0362396
0.0541667	-0.120163	-0.00524521	-0.124454	-0.101566	-0.0777245	0.0143051	-0.00476837	-0.0481606	0.00715256	0	0.0376701
0.0608333	-0.12064	-0.00429153	-0.125408	-0.102997	-0.079155	0.0157356	-0.00667572	-0.0491142	0.0104904	0.00190735	0.0376701
0.0675	-0.121593	-0.0038147	-0.125885	-0.105381	-0.0824928	0.0166893	-0.00762939	-0.0486374	0.0128746	0.00429153	0.038147
0.0741667	-0.123024	-0.00238419	-0.124931	-0.107765	-0.0863075	0.0190735	-0.00619888	-0.0472069	0.0133514	0.00572205	0.0362396
0.0808333	-0.123978	-0.000476837	-0.124454	-0.111103	-0.0886917	0.0195503	-0.00572205	-0.0462532	0.0138283	0.00524521	0.0309944
0.0875	-0.123978	0.000953674	-0.125408	-0.116348	-0.0905991	0.017643	-0.00667572	-0.0457764	0.0138283	0.00286102	0.0276566
0.0941667	-0.123024	0.00143051	-0.127792	-0.12064	-0.0920296	0.0128746	-0.0100136	-0.0457764	0.0128746	0	0.0286102
0.100833	-0.12207	0.000476837	-0.131607	-0.123501	-0.0915527	0.00619888	-0.0138283	-0.0452995	0.00905991	-0.0038147	0.0324249
0.1075	-0.121117	-0.000953674	-0.136852	-0.123978	-0.0901222	0	-0.0185966	-0.0462532	0.0038147	-0.00858307	0.0338554
0.114167	-0.121117	-0.00238419	-0.143051	-0.123024	-0.0872612	-0.00572205	-0.0228882	-0.0476837	-0.00143051	-0.0128746	0.0362396
0.120833	-0.12207	-0.00429153	-0.148773	-0.121593	-0.084877	-0.00953674	-0.0247955	-0.0476837	-0.00619888	-0.014782	0.0395775
0.1275	-0.123024	-0.00715256	-0.153542	-0.118732	-0.0834465	-0.0114441	-0.0247955	-0.0476837	-0.00953674	-0.0166893	0.0400543
0.134167	-0.123978	-0.00858307	-0.157833	-0.117302	-0.0839233	-0.0123978	-0.0243187	-0.0476837	-0.0109673	-0.0171661	0.0357628
0.140833	-0.124454	-0.00905991	-0.15974	-0.116825	-0.0853539	-0.0143051	-0.0238419	-0.0486374	-0.0114441	-0.0185966	0.0295639
0.1475	-0.123501	-0.00905991	-0.159264	-0.117302	-0.0867844	-0.017643	-0.0214577	-0.0491142	-0.0123978	-0.0195503	0.0257492
0.154167	-0.122547	-0.0109673	-0.15831	-0.119209	-0.0872612	-0.0214577	-0.0171661	-0.0505447	-0.014782	-0.0185966	0.0247955
0.160833	-0.12207	-0.0114441	-0.158787	-0.121593	-0.0882149	-0.0243187	-0.0143051	-0.0534058	-0.0181198	-0.017643	0.0243187
0.1675	-0.122547	-0.0119209	-0.160694	-0.124454	-0.0901222	-0.0257492	-0.0114441	-0.0581741	-0.0195503	-0.0166893	0.0247955
0.174167	-0.123024	-0.0119209	-0.163555	-0.127316	-0.0925064	-0.026226	-0.0114441	-0.061512	-0.0200272	-0.017643	0.026226
0.180833	-0.123978	-0.0128746	-0.16737	-0.128746	-0.0953674	-0.0243187	-0.0119209	-0.061512	-0.020504	-0.0185966	0.0271797
0.1875	-0.125885	-0.0138283	-0.172615	-0.127792	-0.0987053	-0.0219345	-0.0128746	-0.0596046	-0.0224113	-0.0195503	0.0271797
0.194167	-0.127316	-0.0143051	-0.177383	-0.124931	-0.10252	-0.0195503	-0.0143051	-0.0576973	-0.0238419	-0.0219345	0.0257492
0.200833	-0.128269	-0.0152588	-0.180244	-0.121593	-0.104904	-0.0195503	-0.014782	-0.0548363	-0.0257492	-0.0252724	0.0238419
0.2075	-0.128746	-0.0166893	-0.180721	-0.118256	-0.106812	-0.0200272	-0.0157356	-0.0505447	-0.0290871	-0.0267029	0.0228882
0.214167	-0.129223	-0.0166893	-0.180244	-0.115395	-0.107765	-0.0209808	-0.0143051	-0.0476837	-0.0333786	-0.0257492	0.0224113
0.220833	-0.129223	-0.0166893	-0.180244	-0.113487	-0.107288	-0.0190735	-0.0133514	-0.0476837	-0.0367165	-0.0243187	0.0224113
0.2275	-0.128746	-0.0152588	-0.178814	-0.11301	-0.107765	-0.0152588	-0.0133514	-0.0495911	-0.0371933	-0.0243187	0.0214577
0.234167	-0.1297	-0.0143051	-0.177383	-0.115395	-0.109196	-0.0119209	-0.0157356	-0.0510216	-0.035286	-0.0252724	0.0195503
0.240833	-0.13113	-0.0138283	-0.17643	-0.118732	-0.112534	-0.0109673	-0.0195503	-0.0543594	-0.0319481	-0.0247955	0.0181198
0.2475	-0.132561	-0.0123978	-0.174999	-0.123024	-0.115395	-0.0114441	-0.0219345	-0.0591278	-0.0281334	-0.0228882	0.0181198
0.254167	-0.133991	-0.0114441	-0.173569	-0.127316	-0.116348	-0.0123978	-0.0238419	-0.0638962	-0.0247955	-0.0224113	0.017643
0.260833	-0.135422	-0.00953674	-0.171185	-0.132561	-0.116825	-0.0133514	-0.0228882	-0.0677109	-0.0238419	-0.0228882	0.0166893
0.2675	-0.135899	-0.00905991	-0.169277	-0.136852	-0.116348	-0.0157356	-0.0209808	-0.0696182	-0.0238419	-0.020504	0.0152588
0.274167	-0.134945	-0.00905991	-0.167847	-0.139236	-0.114441	-0.0185966	-0.0171661	-0.0729561	-0.0243187	-0.014782	0.014782
0.280833	-0.133514	-0.00858307	-0.166893	-0.14019	-0.112057	-0.0200272	-0.0133514	-0.0743866	-0.0247955	-0.00858307	0.0128746
0.2875	-0.132561	-0.00667572	-0.16737	-0.140667	-0.110626	-0.0190735	-0.0109673	-0.0748634	-0.0247955	-0.00476837	0.0104904
0.294167	-0.132084	-0.00476837	-0.167847	-0.140667	-0.110149	-0.0162125	-0.00953674	-0.0743866	-0.020504	-0.00286102	0.00953674
0.300833	-0.132084	-0.00333786	-0.1688	-0.14019	-0.11158	-0.0128746	-0.00858307	-0.0739098	-0.0128746	-0.00238419	0.0109673
0.3075	-0.132561	-0.00286102	-0.1688	-0.139713	-0.113487	-0.00953674	-0.00762939	-0.0729561	-0.00619888	-0.00429153	0.0143051
0.314167	-0.133038	-0.000953674	-0.169277	-0.139236	-0.116348	-0.00524521	-0.00715256	-0.0705719	-0.00190735	-0.0100136	0.0181198
0.320833	-0.133514	0.000476837	-0.169754	-0.138283	-0.118732	-0.000476837	-0.00858307	-0.0696182	-0.000953674	-0.0195503	0.020504
0.3275	-0.133514	0.000476837	-0.169754	-0.137329	-0.121593	0.00333786	-0.00953674	-0.0691414	-0.00143051	-0.0281334	0.0200272
0.334167	-0.133514	-0.00143051	-0.169754	-0.138283	-0.123501	0.00429153	-0.0104904	-0.0691414	-0.00429153	-0.0348091	0.0171661
0.340833	-0.133991	-0.00238419	-0.1688	-0.139713	-0.124454	0.00286102	-0.0128746	-0.0681877	-0.00858307	-0.038147	0.0133514
0.3475	-0.135422	-0.00238419	-0.169277	-0.142574	-0.125408	0.000953674	-0.017643	-0.0691414	-0.0123978	-0.0386238	0.00762939
0.354167	-0.136852	-0.00286102	-0.171661	-0.145912	-0.126362	-0.000953674	-0.0219345	-0.0720024	-0.0143051	-0.0357628	0.000476837
0.360833	-0.138283	-0.00429153	-0.174046	-0.149727	-0.126839	-0.00333786	-0.0224113	-0.0739098	-0.0143051	-0.0309944	-0.00572205
0.3675	-0.139236	-0.00476837	-0.175476	-0.152588	-0.125408	-0.00715256	-0.0214577	-0.0743866	-0.0143051	-0.0281334	-0.00858307
0.374167	-0.139713	-0.00476837	-0.175953	-0.152588	-0.124931	-0.0109673	-0.020504	-0.0748634	-0.0123978	-0.0271797	-0.00762939
0.380833	-0.14019	-0.00524521	-0.17643	-0.152111	-0.124931	-0.0143051	-0.020504	-0.0782013	-0.0104904	-0.0276566	-0.00619888
0.3875	-0.141144	-0.00715256	-0.176907	-0.152588	-0.123978	-0.0162125	-0.0181198	-0.0810623	-0.00762939	-0.0276566	-0.00333786
0.394167	-0.141144	-0.00810623	-0.175476	-0.153542	-0.12207	-0.0185966	-0.0162125	-0.082016	-0.00619888	-0.0281334	-0.00143051
0.400833	-0.141144	-0.00858307	-0.174046	-0.154972	-0.121117	-0.0209808	-0.0171661	-0.0834465	-0.00619888	-0.0290871	0
0.4075	-0.141621	-0.00953674	-0.172615	-0.154495	-0.121117	-0.0219345	-0.0190735	-0.0858307	-0.00810623	-0.0309944	-0.000953674
0.414167	-0.142097	-0.0109673	-0.172615	-0.154018	-0.12064	-0.0209808	-0.020504	-0.0891685	-0.0119209	-0.0348091	-0.00572205
0.420833	-0.142097	-0.0109673	-0.173092	-0.153065	-0.120163	-0.020504	-0.0200272	-0.0901222	-0.0166893	-0.038147	-0.0119209
0.4275	-0.140667	-0.00953674	-0.174046	-0.151634	-0.120163	-0.0195503	-0.0209808	-0.0901222	-0.0195503	-0.0400543	-0.0181198
0.434167	-0.139236	-0.00905991	-0.175476	-0.150681	-0.121593	-0.0200272	-0.0190735	-0.0896454	-0.0195503	-0.041008	-0.0214577
0.440833	-0.139236	-0.0104904	-0.175476	-0.149727	-0.121593	-0.0224113	-0.0143051	-0.0896454	-0.0171661	-0.0405312	-0.0224113
0.4475	-0.139713	-0.0119209	-0.175476	-0.14925	-0.12064	-0.0238419	-0.00858307	-0.0891685	-0.0162125	-0.038147	-0.020504
0.454167	-0.14019	-0.0138283	-0.17643	-0.149727	-0.12064	-0.0257492	-0.00524521	-0.0882149	-0.0166893	-0.0329018	-0.0171661
0.460833	-0.140667	-0.0157356	-0.177383	-0.150681	-0.121117	-0.026226	-0.00476837	-0.0882149	-0.0162125	-0.0281334	-0.014782
0.4675	-0.141144	-0.0190735	-0.176907	-0.151634	-0.12064	-0.0281334	-0.00429153	-0.0896454	-0.0138283	-0.0247955	-0.0119209
0.474167	-0.141621	-0.0214577	-0.175476	-0.153065	-0.118732	-0.0290871	-0.00333786	-0.0901222	-0.0123978	-0.0224113	-0.00953674
0.480833	-0.141621	-0.0214577	-0.175476	-0.155449	-0.116825	-0.0281334	-0.00286102	-0.0891685	-0.0114441	-0.0200272	-0.00858307
0.4875	-0.141144	-0.0200272	-0.175953	-0.158787	-0.116348	-0.0271797	-0.00143051	-0.0858307	-0.00953674	-0.0190735	-0.00905991
0.494167	-0.140667	-0.0171661	-0.175953	-0.162601	-0.114918	-0.0267029	0.000476837	-0.0815392	-0.00715256	-0.020504	-0.0114441
0.500833	-0.14019	-0.014782	-0.175476	-0.165462	-0.11301	-0.0267029	0.00286102	-0.0777245	-0.00667572	-0.0224113	-0.0143051
0.5075	-0.141144	-0.0128746	-0.174999	-0.165939	-0.112057	-0.0243187	0.00190735	-0.0743866	-0.00953674	-0.0238419	-0.014782
0.514167	-0.142097	-0.0119209	-0.177383	-0.166416	-0.11301	-0.0219345	-0.00238419	-0.0729561	-0.0123978	-0.0247955	-0.0138283
0.520833	-0.143051	-0.0114441	-0.182152	-0.166893	-0.114918	-0.0190735	-0.00810623	-0.0739098	-0.0143051	-0.026226	-0.0104904
0.5275	-0.143528	-0.0114441	-0.188351	-0.167847	-0.116348	-0.0181198	-0.0128746	-0.079155	-0.0152588	-0.0271797	-0.00619888
0.534167	-0.144958	-0.0119209	-0.195026	-0.16737	-0.118256	-0.0181198	-0.0171661	-0.084877	-0.0157356	-0.0257492	-0.00333786
0.540833	-0.145435	-0.0138283	-0.201702	-0.167847	-0.120163	-0.0190735	-0.017643	-0.087738	-0.0143051	-0.0224113	-0.00238419
0.5475	-0.144958	-0.014782	-0.207901	-0.168324	-0.121117	-0.0209808	-0.0162125	-0.0886917	-0.0114441	-0.020504	-0.00238419
0.554167	-0.143051	-0.014782	-0.213146	-0.167847	-0.12207	-0.0219345	-0.0133514	-0.0886917	-0.00953674	-0.020504	-0.00476837
0.560833	-0.140667	-0.0152588	-0.216007	-0.165462	-0.122547	-0.023365	-0.0104904	-0.0882149	-0.00762939	-0.0224113	-0.00715256
0.5675	-0.137806	-0.0162125	-0.216007	-0.162601	-0.123978	-0.0238419	-0.0104904	-0.0858307	-0.00572205	-0.0228882	-0.00762939
0.574167	-0.134945	-0.017643	-0.214577	-0.15974	-0.125408	-0.0228882	-0.0119209	-0.082016	-0.0038147	-0.023365	-0.00524521
0.580833	-0.133038	-0.0162125	-0.213146	-0.157356	-0.127316	-0.0190735	-0.0143051	-0.0796318	-0.00286102	-0.0238419	-0.00238419
0.5875	-0.131607	-0.014782	-0.211716	-0.155926	-0.128746	-0.0162125	-0.017643	-0.0782013	-0.00429153	-0.026226	-0.00143051
0.594167	-0.132084	-0.0138283	-0.211239	-0.155926	-0.129223	-0.0152588	-0.0190735	-0.0782013	-0.00619888	-0.0281334	-0.00238419
0.600833	-0.133991	-0.0123978	-0.211716	-0.157833	-0.128746	-0.0143051	-0.020504	-0.079155	-0.00953674	-0.026226	-0.00572205
0.6075	-0.136852	-0.0114441	-0.213146	-0.159264	-0.128269	-0.0109673	-0.0228882	-0.082016	-0.0128746	-0.0224113	-0.0114441
0.614167	-0.13876	-0.0119209	-0.214577	-0.160694	-0.127792	-0.00715256	-0.026226	-0.0863075	-0.0157356	-0.0185966	-0.0166893
0.620833	-0.141144	-0.0138283	-0.216484	-0.162601	-0.128269	-0.00524521	-0.0300407	-0.0910759	-0.0162125	-0.0152588	-0.0200272
0.6275	-0.143051	-0.0157356	-0.218391	-0.164986	-0.130177	-0.00429153	-0.0324249	-0.0953674	-0.0152588	-0.0100136	-0.0209808
0.634167	-0.144958	-0.017643	-0.217915	-0.165462	-0.132084	-0.00429153	-0.0338554	-0.0977516	-0.0143051	-0.00524521	-0.0209808
0.640833	-0.145435	-0.0195503	-0.215054	-0.164509	-0.133514	-0.00476837	-0.0348091	-0.0967979	-0.0128746	-0.00715256	-0.0209808
0.6475	-0.145435	-0.0214577	-0.211239	-0.163555	-0.133514	-0.00476837	-0.0357628	-0.0948906	-0.0128746	-0.0133514	-0.020504
0.654167	-0.144958	-0.0224113	-0.208378	-0.163555	-0.133991	-0.00476837	-0.0343323	-0.0925064	-0.0143051	-0.020504	-0.0200272
0.660833	-0.144958	-0.0228882	-0.20647	-0.164509	-0.134468	-0.00238419	-0.0319481	-0.0910759	-0.017643	-0.0276566	-0.0185966
0.6675	-0.144958	-0.0219345	-0.20504	-0.165462	-0.134468	0.00190735	-0.0314713	-0.0920296	-0.0200272	-0.035286	-0.0166893
0.674167	-0.145435	-0.0190735	-0.20504	-0.165939	-0.134468	0.00667572	-0.0333786	-0.0948906	-0.0228882	-0.0419617	-0.0152588
0.680833	-0.146389	-0.0152588	-0.20647	-0.165462	-0.133991	0.0114441	-0.0357628	-0.099659	-0.0238419	-0.0443459	-0.0138283
0.6875	-0.146866	-0.0119209	-0.209332	-0.165462	-0.132561	0.0123978	-0.035286	-0.10252	-0.023365	-0.0424385	-0.0119209
0.694167	-0.14782	-0.00905991	-0.212193	-0.164986	-0.130653	0.0109673	-0.0348091	-0.103951	-0.0224113	-0.0395775	-0.0104904
0.700833	-0.148296	-0.00667572	-0.214577	-0.164509	-0.127792	0.00905991	-0.0338554	-0.102997	-0.0209808	-0.0362396	-0.0100136
0.7075	-0.14925	-0.00715256	-0.216007	-0.162125	-0.125885	0.00858307	-0.0329018	-0.102043	-0.0181198	-0.0309944	-0.00810623
0.714167	-0.150204	-0.0100136	-0.216484	-0.159264	-0.124454	0.0114441	-0.0314713	-0.099659	-0.0157356	-0.0252724	-0.00429153
0.720833	-0.151157	-0.0138283	-0.216961	-0.156879	-0.124931	0.014782	-0.0286102	-0.0972748	-0.0157356	-0.0200272	0.000476837
0.7275	-0.152111	-0.0157356	-0.216484	-0.155926	-0.126362	0.0181198	-0.0271797	-0.0967979	-0.0162125	-0.0171661	0.0038147
0.734167	-0.154018	-0.0171661	-0.217915	-0.154972	-0.127792	0.020504	-0.0276566	-0.100136	-0.0157356	-0.0162125	0.00572205
0.740833	-0.155449	-0.0185966	-0.220299	-0.154018	-0.128269	0.0219345	-0.0295639	-0.102997	-0.0157356	-0.0166893	0.00715256
0.7475	-0.156403	-0.0200272	-0.222683	-0.155449	-0.129223	0.023365	-0.0300407	-0.103951	-0.0181198	-0.0190735	0.00619888
0.754167	-0.157356	-0.0200272	-0.22459	-0.158787	-0.131607	0.020504	-0.0286102	-0.102997	-0.0214577	-0.0219345	0.00286102
0.760833	-0.159264	-0.0200272	-0.227451	-0.161648	-0.133991	0.0171661	-0.0276566	-0.101566	-0.023365	-0.026226	-0.000953674
0.7675	-0.161171	-0.0219345	-0.230789	-0.163078	-0.136375	0.0162125	-0.0267029	-0.0991821	-0.0243187	-0.0314713	-0.00333786
0.774167	-0.162601	-0.023365	-0.232697	-0.163555	-0.13876	0.0171661	-0.0247955	-0.0958443	-0.0243187	-0.035286	-0.00572205
0.780833	-0.164032	-0.0247955	-0.233173	-0.163078	-0.141144	0.0185966	-0.0214577	-0.0910759	-0.0243187	-0.0367165	-0.00619888
0.7875	-0.164032	-0.026226	-0.234604	-0.162125	-0.142097	0.017643	-0.0195503	-0.087738	-0.0228882	-0.0371933	-0.0038147
0.794167	-0.164509	-0.0281334	-0.235558	-0.161648	-0.140667	0.0162125	-0.0195503	-0.0858307	-0.0181198	-0.0367165	0.000476837
0.800833	-0.164509	-0.0305176	-0.235558	-0.162125	-0.13876	0.0138283	-0.0209808	-0.0844002	-0.0128746	-0.0362396	0.00572205
0.8075	-0.164986	-0.0309944	-0.234604	-0.163078	-0.13876	0.0104904	-0.0209808	-0.0839233	-0.00667572	-0.0348091	0.0114441
0.814167	-0.166416	-0.0309944	-0.234127	-0.163078	-0.139713	0.00619888	-0.0190735	-0.0858307	-0.000953674	-0.0338554	0.0166893
0.820833	-0.16737	-0.0300407	-0.23365	-0.162601	-0.13876	0.000476837	-0.0157356	-0.0905991	0.0038147	-0.0338554	0.0190735
0.8275	-0.167847	-0.0281334	-0.23365	-0.162125	-0.137329	-0.00572205	-0.0123978	-0.0967979	0.00476837	-0.0329018	0.0181198
0.834167	-0.167847	-0.0247955	-0.235081	-0.161171	-0.136375	-0.00905991	-0.0104904	-0.101089	0.000476837	-0.0319481	0.0143051
0.840833	-0.167847	-0.0214577	-0.237465	-0.161171	-0.135899	-0.00953674	-0.00905991	-0.104904	-0.00429153	-0.0305176	0.00858307
0.8475	-0.166893	-0.0190735	-0.240803	-0.162125	-0.134468	-0.00810623	-0.00858307	-0.107765	-0.00810623	-0.0300407	0.00286102
0.854167	-0.164509	-0.017643	-0.243664	-0.164509	-0.133038	-0.00667572	-0.0104904	-0.110626	-0.0123978	-0.0305176	-0.00190735
0.860833	-0.163078	-0.0171661	-0.246048	-0.16737	-0.132561	-0.00524521	-0.014782	-0.112057	-0.0157356	-0.0305176	-0.00572205
0.8675	-0.162125	-0.0171661	-0.247002	-0.170231	-0.133038	-0.00286102	-0.0190735	-0.11158	-0.0171661	-0.0319481	-0.00858307
0.874167	-0.162601	-0.0181198	-0.247955	-0.173092	-0.133991	-0.00286102	-0.0200272	-0.11158	-0.0133514	-0.0324249	-0.00905991
0.880833	-0.163078	-0.0181198	-0.247955	-0.173092	-0.133991	-0.00572205	-0.0200272	-0.11158	-0.00905991	-0.0314713	-0.00619888
0.8875	-0.163078	-0.0185966	-0.247002	-0.172138	-0.134945	-0.00905991	-0.0209808	-0.11158	-0.00715256	-0.0295639	-0.00333786
0.894167	-0.164032	-0.0185966	-0.245571	-0.170708	-0.134945	-0.0123978	-0.0224113	-0.109196	-0.00715256	-0.0267029	-0.0038147
0.900833	-0.164986	-0.0185966	-0.244141	-0.169277	-0.134945	-0.0152588	-0.0195503	-0.104427	-0.00619888	-0.0238419	-0.00762939
0.9075	-0.165939	-0.0200272	-0.243187	-0.1688	-0.135422	-0.0181198	-0.0143051	-0.100136	-0.00572205	-0.0214577	-0.0109673
0.914167	-0.166416	-0.0209808	-0.242233	-0.1688	-0.135899	-0.0195503	-0.0114441	-0.0967979	-0.00667572	-0.0224113	-0.0162125
0.920833	-0.166893	-0.0219345	-0.24128	-0.170231	-0.135899	-0.0209808	-0.0104904	-0.0948906	-0.0100136	-0.023365	-0.0228882
0.9275	-0.166893	-0.0214577	-0.240803	-0.172138	-0.136375	-0.0228882	-0.0100136	-0.0920296	-0.0143051	-0.0238419	-0.0286102
0.934167	-0.167847	-0.0214577	-0.240803	-0.174046	-0.139236	-0.0228882	-0.0104904	-0.0901222	-0.0171661	-0.0243187	-0.0295639
0.940833	-0.1688	-0.0209808	-0.24128	-0.175953	-0.144005	-0.0219345	-0.0138283	-0.0891685	-0.0181198	-0.0247955	-0.026226
0.9475	-0.169277	-0.0195503	-0.24128	-0.177383	-0.147343	-0.0190735	-0.0195503	-0.0896454	-0.0166893	-0.0257492	-0.0219345
0.954167	-0.169277	-0.0181198	-0.242233	-0.176907	-0.148296	-0.0171661	-0.0247955	-0.0896454	-0.0138283	-0.0252724	-0.0166893
0.960833	-0.169277	-0.0181198	-0.243187	-0.17643	-0.148773	-0.0157356	-0.0281334	-0.0882149	-0.00810623	-0.0243187	-0.0123978
0.9675	-0.169754	-0.0200272	-0.244617	-0.175953	-0.150204	-0.0166893	-0.0290871	-0.087738	-0.000476837	-0.023365	-0.0109673
0.974167	-0.169754	-0.0209808	-0.245094	-0.175953	-0.151634	-0.0200272	-0.0276566	-0.0886917	0.00715256	-0.023365	-0.0123978
0.980833	-0.1688	-0.0190735	-0.245094	-0.17643	-0.152111	-0.0247955	-0.0257492	-0.0915527	0.0123978	-0.0247955	-0.0143051
0.9875	-0.167847	-0.0166893	-0.244617	-0.178814	-0.151634	-0.0300407	-0.0247955	-0.0939369	0.014782	-0.0243187	-0.0152588
0.994167	-0.167847	-0.0143051	-0.241756	-0.182629	-0.152111	-0.035286	-0.0252724	-0.0963211	0.014782	-0.0214577	-0.0166893
1.00083	-0.167847	-0.0128746	-0.238419	-0.185966	-0.152588	-0.0362396	-0.0243187	-0.0987053	0.0133514	-0.0166893	-0.0185966
1.0075	-0.166893	-0.0114441	-0.235558	-0.190735	-0.152111	-0.0319481	-0.0247955	-0.099659	0.0104904	-0.0114441	-0.0190735
1.01417	-0.166893	-0.0104904	-0.23222	-0.19598	-0.150204	-0.0271797	-0.0271797	-0.099659	0.00667572	-0.00619888	-0.017643
1.02083	-0.16737	-0.0123978	-0.228405	-0.199318	-0.14782	-0.0243187	-0.0300407	-0.0977516	0.00190735	-0.00143051	-0.0166893
1.0275	-0.167847	-0.0166893	-0.22459	-0.201225	-0.148296	-0.0228882	-0.0295639	-0.0982285	-0.000953674	0.000476837	-0.017643
1.03417	-0.16737	-0.0209808	-0.222683	-0.202179	-0.150204	-0.0190735	-0.0257492	-0.100136	-0.00286102	-0.00286102	-0.0195503
1.04083	-0.16737	-0.0228882	-0.221252	-0.202179	-0.153542	-0.0166893	-0.023365	-0.102997	-0.00333786	-0.0104904	-0.020504
1.0475	-0.166893	-0.0228882	-0.220776	-0.200748	-0.157356	-0.0162125	-0.0219345	-0.104904	-0.00286102	-0.0195503	-0.020504
1.05417	-0.166416	-0.0228882	-0.222683	-0.198841	-0.161171	-0.0166893	-0.0224113	-0.107765	-0.000953674	-0.0271797	-0.0195503
1.06083	-0.165939	-0.0228882	-0.226974	-0.197411	-0.163555	-0.0157356	-0.0247955	-0.110626	0.00143051	-0.0319481	-0.0185966
1.0675	-0.165939	-0.0219345	-0.23222	-0.197411	-0.163078	-0.014782	-0.0300407	-0.11158	0.00190735	-0.0329018	-0.0157356
1.07417	-0.166416	-0.0214577	-0.236034	-0.198364	-0.162125	-0.014782	-0.0367165	-0.109196	0.00190735	-0.0309944	-0.0109673
1.08083	-0.16737	-0.020504	-0.238419	-0.201702	-0.160694	-0.0157356	-0.0419617	-0.103951	-0.000476837	-0.0286102	-0.00619888
1.0875	-0.167847	-0.0195503	-0.239372	-0.205517	-0.158787	-0.014782	-0.0452995	-0.0982285	-0.00429153	-0.0247955	-0.00238419
1.09417	-0.166893	-0.017643	-0.238895	-0.210762	-0.156879	-0.0104904	-0.0462532	-0.0934601	-0.00858307	-0.0209808	0
1.10083	-0.165462	-0.0166893	-0.236988	-0.21553	-0.155449	-0.00524521	-0.0457764	-0.0925064	-0.0119209	-0.0190735	0.00143051
1.1075	-0.162601	-0.0162125	-0.234604	-0.219345	-0.154495	-0.000953674	-0.0424385	-0.0934601	-0.0133514	-0.0209808	0.000953674
1.11417	-0.159264	-0.0152588	-0.233173	-0.220776	-0.154018	0	-0.038147	-0.0972748	-0.0133514	-0.0238419	-0.00143051
1.12083	-0.155926	-0.0152588	-0.23222	-0.220299	-0.152588	-0.000953674	-0.0338554	-0.10252	-0.0123978	-0.0252724	-0.00333786
1.1275	-0.152111	-0.0166893	-0.233173	-0.217915	-0.151157	-0.00524521	-0.0305176	-0.108242	-0.0119209	-0.0257492	-0.00476837
1.13417	-0.14782	-0.0190735	-0.235081	-0.2141	-0.151157	-0.0104904	-0.0290871	-0.112534	-0.0109673	-0.026226	-0.00476837
1.14083	-0.143051	-0.0214577	-0.238419	-0.209808	-0.152588	-0.0157356	-0.0300407	-0.114441	-0.0100136	-0.0267029	-0.0038147
1.1475	-0.139236	-0.0224113	-0.24128	-0.205517	-0.154495	-0.0195503	-0.0329018	-0.113487	-0.0119209	-0.0271797	-0.00190735
1.15417	-0.134945	-0.0219345	-0.243187	-0.203133	-0.156879	-0.0195503	-0.0371933	-0.110626	-0.017643	-0.0276566	-0.000953674
1.16083	-0.131607	-0.0195503	-0.243664	-0.201702	-0.15974	-0.0152588	-0.0424385	-0.110149	-0.0238419	-0.0281334	-0.00190735
1.1675	-0.128746	-0.0171661	-0.245094	-0.199795	-0.162601	-0.00858307	-0.0481606	-0.110149	-0.0271797	-0.0295639	-0.00429153
1.17417	-0.127316	-0.0152588	-0.246048	-0.198841	-0.164986	-0.00286102	-0.0514984	-0.107765	-0.0276566	-0.0314713	-0.00667572
1.18083	-0.126362	-0.0143051	-0.245571	-0.198364	-0.165462	0.00143051	-0.0524521	-0.103474	-0.0281334	-0.0338554	-0.00953674
1.1875	-0.125408	-0.014782	-0.246048	-0.198841	-0.165939	0.00667572	-0.0519753	-0.101566	-0.0271797	-0.0338554	-0.0119209
1.19417	-0.123978	-0.0166893	-0.248909	-0.198841	-0.164986	0.0109673	-0.0510216	-0.10252	-0.0243187	-0.0319481	-0.0138283
1.20083	-0.12207	-0.0195503	-0.252724	-0.200272	-0.164032	0.0123978	-0.0491142	-0.104904	-0.020504	-0.0314713	-0.0128746
1.2075	-0.121117	-0.0219345	-0.255585	-0.201225	-0.162125	0.0128746	-0.0462532	-0.108242	-0.0195503	-0.0329018	-0.00953674
1.21417	-0.12064	-0.023365	-0.257015	-0.202179	-0.15974	0.0143051	-0.0443459	-0.113964	-0.0224113	-0.035286	-0.00572205
1.22083	-0.12064	-0.0238419	-0.258923	-0.201225	-0.156879	0.0171661	-0.0448227	-0.121593	-0.026226	-0.0367165	-0.00333786
1.2275	-0.12064	-0.0224113	-0.260353	-0.198841	-0.154018	0.0190735	-0.04673	-0.125408	-0.0290871	-0.0371933	-0.000953674
1.23417	-0.121117	-0.0190735	-0.26083	-0.19598	-0.152111	0.0190735	-0.0495911	-0.126839	-0.0295639	-0.0386238	0.00286102
1.24083	-0.121117	-0.0171661	-0.259399	-0.193119	-0.151634	0.0166893	-0.0548363	-0.128746	-0.0281334	-0.041008	0.00572205
1.2475	-0.120163	-0.0166893	-0.258446	-0.191212	-0.153542	0.0128746	-0.0605583	-0.131607	-0.0243187	-0.043869	0.00619888
1.25417	-0.118732	-0.0171661	-0.258923	-0.191689	-0.156403	0.00715256	-0.064373	-0.133038	-0.0190735	-0.0452995	0.00572205
1.26083	-0.118732	-0.0171661	-0.259399	-0.19598	-0.159264	0.000476837	-0.0638962	-0.133514	-0.0128746	-0.04673	0.00524521
1.2675	-0.119209	-0.0190735	-0.26083	-0.200748	-0.160694	-0.00572205	-0.0605583	-0.135899	-0.00762939	-0.0486374	0.00429153
1.27417	-0.119686	-0.0228882	-0.26226	-0.204086	-0.160217	-0.0109673	-0.0572205	-0.137806	-0.00572205	-0.0505447	0.00286102
1.28083	-0.120163	-0.0276566	-0.263214	-0.206947	-0.157356	-0.0138283	-0.0548363	-0.135899	-0.00476837	-0.0510216	0.00238419
1.2875	-0.12064	-0.0305176	-0.263691	-0.208855	-0.153065	-0.0143051	-0.0529289	-0.130653	-0.00524521	-0.0514984	0.00333786
1.29417	-0.12207	-0.0324249	-0.263691	-0.209332	-0.148296	-0.0128746	-0.0510216	-0.124454	-0.00858307	-0.0534058	0.00429153
1.30083	-0.123024	-0.0324249	-0.263214	-0.207901	-0.145912	-0.0114441	-0.0514984	-0.119686	-0.014782	-0.0557899	0.00524521
1.3075	-0.123501	-0.0309944	-0.262737	-0.20647	-0.144958	-0.0100136	-0.0543594	-0.116825	-0.0209808	-0.0572205	0.00524521
1.31417	-0.123024	-0.0281334	-0.261784	-0.20504	-0.146866	-0.00762939	-0.0576973	-0.115871	-0.026226	-0.0576973	0.00476837
1.32083	-0.12207	-0.026226	-0.26083	-0.204563	-0.149727	-0.00572205	-0.0600815	-0.116825	-0.0324249	-0.0581741	0.00333786
1.3275	-0.120163	-0.0257492	-0.260353	-0.205517	-0.151634	-0.00429153	-0.061512	-0.118732	-0.0371933	-0.0581741	0.00143051
1.33417	-0.117302	-0.0257492	-0.259399	-0.207424	-0.152588	-0.00524521	-0.0629425	-0.119686	-0.0376701	-0.0557899	0.000476837
1.34083	-0.113964	-0.0267029	-0.258446	-0.209332	-0.152588	-0.00762939	-0.0629425	-0.121593	-0.0333786	-0.0553131	0
1.3475	-0.111103	-0.0295639	-0.257492	-0.210285	-0.152588	-0.0100136	-0.061512	-0.122547	-0.026226	-0.0548363	0.00143051
1.35417	-0.108719	-0.0324249	-0.255585	-0.211239	-0.151157	-0.0114441	-0.0576973	-0.122547	-0.017643	-0.0534058	0.00429153
1.36083	-0.106812	-0.0338554	-0.254631	-0.211716	-0.148773	-0.0128746	-0.0524521	-0.12207	-0.00953674	-0.0495911	0.0100136
1.3675	-0.105858	-0.0329018	-0.254631	-0.210762	-0.146866	-0.0128746	-0.0472069	-0.122547	-0.0038147	-0.0452995	0.0138283
1.37417	-0.106335	-0.0309944	-0.257015	-0.208378	-0.146389	-0.0119209	-0.0429153	-0.124931	-0.00143051	-0.0424385	0.0138283
1.38083	-0.107765	-0.0295639	-0.259399	-0.20504	-0.146866	-0.0104904	-0.0391006	-0.126839	0	-0.0371933	0.0114441
1.3875	-0.109673	-0.026226	-0.26226	-0.202656	-0.148296	-0.00715256	-0.0348091	-0.127792	-0.000476837	-0.0300407	0.00619888
1.39417	-0.112534	-0.0228882	-0.267506	-0.201225	-0.150681	-0.00333786	-0.0324249	-0.128746	-0.00238419	-0.0252724	-0.00143051
1.40083	-0.116348	-0.0200272	-0.273705	-0.200272	-0.154018	-0.000476837	-0.0324249	-0.130177	-0.00333786	-0.023365	-0.0109673
1.4075	-0.120163	-0.0190735	-0.279427	-0.199795	-0.157356	0.00143051	-0.0338554	-0.130177	-0.00429153	-0.0228882	-0.0190735
1.41417	-0.123978	-0.0200272	-0.282764	-0.200748	-0.15974	0.00286102	-0.0338554	-0.127792	-0.00476837	-0.023365	-0.0214577
1.42083	-0.127792	-0.0214577	-0.284672	-0.201225	-0.161171	0.00476837	-0.0324249	-0.123501	-0.00619888	-0.0243187	-0.020504
1.4275	-0.131607	-0.0238419	-0.285149	-0.201225	-0.161171	0.00524521	-0.0305176	-0.119686	-0.00667572	-0.0257492	-0.0171661
1.43417	-0.134468	-0.026226	-0.283718	-0.199795	-0.160217	0.0038147	-0.0295639	-0.115871	-0.00715256	-0.0252724	-0.0143051
1.44083	-0.136852	-0.0267029	-0.281811	-0.198841	-0.15974	0.00429153	-0.0286102	-0.112534	-0.00905991	-0.0228882	-0.0133514
1.4475	-0.138283	-0.026226	-0.28038	-0.197411	-0.160217	0.00619888	-0.0267029	-0.110626	-0.0104904	-0.0200272	-0.014782
1.45417	-0.14019	-0.0252724	-0.278473	-0.196934	-0.161171	0.00905991	-0.0257492	-0.109673	-0.0119209	-0.0181198	-0.0190735
1.46083	-0.141144	-0.0243187	-0.277042	-0.197411	-0.160694	0.0114441	-0.0267029	-0.109673	-0.0133514	-0.017643	-0.0243187
1.4675	-0.142574	-0.0224113	-0.276089	-0.197887	-0.158787	0.0133514	-0.0281334	-0.107288	-0.014782	-0.0166893	-0.0305176
1.47417	-0.144005	-0.0195503	-0.277042	-0.199318	-0.156879	0.0133514	-0.026226	-0.103474	-0.014782	-0.017643	-0.0348091
1.48083	-0.144958	-0.0181198	-0.277996	-0.200748	-0.154018	0.0119209	-0.0224113	-0.100613	-0.0109673	-0.0185966	-0.0362396
1.4875	-0.146866	-0.0185966	-0.27895	-0.203609	-0.151157	0.0104904	-0.0171661	-0.100136	-0.00572205	-0.0181198	-0.0333786
1.49417	-0.148296	-0.0200272	-0.27895	-0.205517	-0.14925	0.0104904	-0.0123978	-0.101566	0.000953674	-0.014782	-0.0271797
1.50083	-0.148296	-0.0214577	-0.279427	-0.206947	-0.148773	0.0114441	-0.00905991	-0.102997	0.00905991	-0.00858307	-0.0181198
1.5075	-0.146389	-0.023365	-0.28038	-0.208378	-0.14925	0.0143051	-0.00667572	-0.10252	0.0166893	-0.0038147	-0.00762939
1.51417	-0.144005	-0.026226	-0.281334	-0.208855	-0.151157	0.0209808	-0.00476837	-0.099659	0.0243187	-0.000476837	0.00190735
1.52083	-0.142097	-0.0286102	-0.280857	-0.208378	-0.151634	0.0290871	-0.00143051	-0.0920296	0.0295639	0.00143051	0.00858307
1.5275	-0.14019	-0.0295639	-0.27895	-0.20647	-0.152111	0.0367165	0.00286102	-0.0801086	0.0324249	0.00333786	0.0123978
1.53417	-0.13876	-0.0305176	-0.276566	-0.20504	-0.152588	0.0424385	0.00858307	-0.0648499	0.035286	0.00619888	0.014782
1.54083	-0.137806	-0.0319481	-0.275135	-0.203609	-0.152111	0.0476837	0.0166893	-0.0495911	0.0414848	0.0104904	0.0152588
1.5475	-0.138283	-0.0333786	-0.273705	-0.202656	-0.152588	0.0524521	0.0271797	-0.0362396	0.0500679	0.0190735	0.0152588
1.55417	-0.140667	-0.0338554	-0.273228	-0.201702	-0.153542	0.0553131	0.0357628	-0.0238419	0.058651	0.0300407	0.017643
1.56083	-0.14782	-0.0324249	-0.272751	-0.201702	-0.154972	0.0562668	0.0400543	-0.0138283	0.0677109	0.0429153	0.0224113
1.5675	-0.196457	-0.0300407	-0.272274	-0.202656	-0.155926	0.0548363	0.0429153	-0.00762939	0.079155	0.0567436	0.0271797
1.57417	-0.495434	-0.026226	-0.271797	-0.202656	-0.156403	0.0524521	0.04673	-0.00429153	0.0910759	0.0696182	0.0300407
1.58083	-1.46151	-0.0219345	-0.271797	-0.202656	-0.157356	0.0514984	0.0500679	-0.00143051	0.0991821	0.0796318	0.0333786
1.5875	-3.26157	-0.0185966	-0.273228	-0.204563	-0.15831	0.0519753	0.0514984	0.00143051	0.103474	0.0844002	0.0376701
1.59417	-5.5294	-0.0162125	-0.273705	-0.207901	-0.158787	0.0543594	0.0529289	0.00333786	0.106335	0.0863075	0.0400543
1.60083	-7.59983	-0.0157356	-0.273705	-0.211716	-0.15974	0.0581741	0.0557899	0.00429153	0.108719	0.0863075	0.041008
1.6075	-9.04226	-0.0162125	-0.272751	-0.212669	-0.163078	0.064373	0.0591278	0.00810623	0.110149	0.0858307	0.0424385
1.61417	-9.67407	-0.0162125	-0.273228	-0.213146	-0.166893	0.0705719	0.061512	0.0143051	0.111103	0.084877	0.0443459
1.62083	-9.23347	-0.0143051	-0.274658	-0.213146	-0.169754	0.0734329	0.0653267	0.0209808	0.114441	0.0834465	0.0476837
1.6275	-7.68852	-0.0119209	-0.275612	-0.213623	-0.172138	0.0724792	0.0691414	0.026226	0.12064	0.0858307	0.0519753
1.63417	-5.50079	-0.00905991	-0.276089	-0.214577	-0.174046	0.0677109	0.0739098	0.0295639	0.124931	0.0925064	0.0576973
1.64083	-3.40128	-0.00572205	-0.278473	-0.21553	-0.174046	0.0624657	0.0777245	0.0329018	0.125885	0.10252	0.0638962
1.6475	-1.83201	-0.00238419	-0.282288	-0.217438	-0.172138	0.0572205	0.0796318	0.0348091	0.124931	0.112057	0.0681877
1.65417	-0.791073	0.000476837	-0.286102	-0.220299	-0.169277	0.0524521	0.0810623	0.035286	0.120163	0.118732	0.0700951
1.66083	-0.131607	0.00333786	-0.288486	-0.221729	-0.166893	0.0495911	0.082016	0.0348091	0.110626	0.122547	0.0710487
1.6675	0.277996	0.00858307	-0.290394	-0.220299	-0.165462	0.0491142	0.0834465	0.035286	0.0967979	0.123501	0.0705719
1.67417	0.53215	0.014782	-0.291824	-0.216484	-0.164032	0.0510216	0.0824928	0.0362396	0.0853539	0.12064	0.0686646
1.68083	0.696659	0.0209808	-0.293255	-0.212669	-0.163078	0.0538826	0.0829697	0.0376701	0.079155	0.11301	0.0677109
1.6875	0.815392	0.0257492	-0.293732	-0.209332	-0.163078	0.0581741	0.0853539	0.0395775	0.0772476	0.104904	0.0696182
1.69417	0.908375	0.0286102	-0.294209	-0.207901	-0.164986	0.0648499	0.0886917	0.0424385	0.079155	0.099659	0.0739098
1.70083	0.981331	0.0300407	-0.294209	-0.207424	-0.166893	0.0715256	0.0901222	0.0443459	0.0834465	0.0982285	0.0782013
1.7075	1.03664	0.0314713	-0.293255	-0.207901	-0.169277	0.0782013	0.0886917	0.0472069	0.0901222	0.0991821	0.0805855
1.71417	1.07574	0.0333786	-0.292778	-0.208855	-0.170231	0.0839233	0.0886917	0.0495911	0.0972748	0.101566	0.0805855
1.72083	1.10006	0.0367165	-0.292301	-0.209332	-0.172615	0.0886917	0.0891685	0.0510216	0.10252	0.105858	0.0801086
1.7275	1.11294	0.0419617	-0.290394	-0.209332	-0.175476	0.0920296	0.0886917	0.0529289	0.106335	0.110149	0.0815392
1.73417	1.11675	0.0495911	-0.287056	-0.208855	-0.178814	0.0920296	0.0886917	0.0557899	0.108719	0.114441	0.0844002
1.74083	1.11151	0.0572205	-0.283718	-0.207901	-0.180721	0.0905991	0.0920296	0.0600815	0.11158	0.117779	0.0886917
1.7475	1.09434	0.061512	-0.281334	-0.207424	-0.182152	0.0891685	0.0987053	0.0653267	0.115395	0.122547	0.0963211
1.75417	1.05906	0.0624657	-0.281811	-0.20647	-0.185013	0.0896454	0.106335	0.0720024	0.12064	0.129223	0.107288
1.76083	0.997066	0.0619888	-0.285149	-0.20647	-0.188351	0.0905991	0.11301	0.0805855	0.130653	0.137329	0.121593
1.7675	0.904083	0.0610352	-0.28944	-0.206947	-0.189304	0.0910759	0.118256	0.0896454	0.145912	0.145912	0.137329
1.77417	0.782013	0.0605583	-0.293732	-0.207901	-0.188828	0.0939369	0.123501	0.101089	0.163078	0.156403	0.154018
1.78083	0.641823	0.0605583	-0.296593	-0.208855	-0.188828	0.101089	0.129223	0.117302	0.183105	0.169754	0.172138
1.7875	0.500202	0.061512	-0.2985	-0.210762	-0.190735	0.110149	0.134945	0.138283	0.204563	0.185013	0.191212
1.79417	0.378132	0.0638962	-0.298023	-0.212669	-0.192642	0.119209	0.141621	0.164509	0.226974	0.202179	0.212193
1.80083	0.293732	0.0658035	-0.29707	-0.214577	-0.193119	0.1297	0.150204	0.195503	0.250816	0.223637	0.232697
1.8075	0.257015	0.0667572	-0.296116	-0.216484	-0.191689	0.141144	0.160217	0.233173	0.275612	0.252724	0.256062
1.81417	0.265598	0.0667572	-0.29707	-0.217915	-0.190258	0.150681	0.170231	0.277996	0.306129	0.287056	0.283718
1.82083	0.308037	0.0662804	-0.298977	-0.218391	-0.187874	0.157356	0.179291	0.32711	0.344276	0.324726	0.315189
1.8275	0.365734	0.0658035	-0.301838	-0.219345	-0.183582	0.162125	0.189781	0.380039	0.389576	0.365257	0.351906
1.83417	0.425339	0.0653267	-0.303745	-0.220299	-0.178337	0.166893	0.204086	0.438213	0.440121	0.409603	0.393391
1.84083	0.475883	0.0658035	-0.303745	-0.221252	-0.175476	0.172615	0.220776	0.501633	0.495911	0.459671	0.439644
1.8475	0.513077	0.0667572	-0.301361	-0.220776	-0.174522	0.179768	0.238419	0.572681	0.557423	0.514507	0.49305
1.85417	0.537872	0.067234	-0.29707	-0.219822	-0.174046	0.190258	0.255108	0.65136	0.62418	0.577927	0.552177
1.86083	0.552654	0.0677109	-0.292778	-0.219345	-0.173569	0.203609	0.273705	0.740051	0.694752	0.65136	0.617981
1.8675	0.563145	0.0691414	-0.288963	-0.218868	-0.174046	0.218391	0.294685	0.83828	0.771523	0.733376	0.69046
1.87417	0.571728	0.0710487	-0.287056	-0.216961	-0.174046	0.233173	0.315666	0.945568	0.853062	0.822544	0.768661
1.88083	0.581264	0.0724792	-0.287056	-0.2141	-0.173092	0.249386	0.338078	1.06096	0.937939	0.916004	0.851631
1.8875	0.590801	0.0748634	-0.28801	-0.212669	-0.171185	0.267982	0.362396	1.18017	1.02568	1.01519	0.935555
1.89417	0.600338	0.079155	-0.288963	-0.213623	-0.170231	0.289917	0.392437	1.30033	1.1158	1.11771	1.02139
1.90083	0.611782	0.0834465	-0.28944	-0.21553	-0.171661	0.317097	0.426292	1.42193	1.21021	1.22309	1.11055
1.9075	0.624657	0.0872612	-0.28944	-0.217915	-0.173092	0.350952	0.462055	1.54924	1.30939	1.33133	1.2064
1.91417	0.637531	0.0910759	-0.287533	-0.221252	-0.174999	0.392437	0.500202	1.6861	1.41764	1.44529	1.30987
1.92083	0.650883	0.0967979	-0.284672	-0.223637	-0.177383	0.439167	0.543118	1.83249	1.53875	1.56689	1.41907
1.9275	0.664234	0.103474	-0.281334	-0.224113	-0.180721	0.491619	0.594139	1.98698	1.67036	1.69754	1.53637
1.93417	0.678539	0.110149	-0.277996	-0.22459	-0.184536	0.549316	0.653267	2.14815	1.80864	1.83582	1.66082
1.94083	0.694275	0.116825	-0.276089	-0.22459	-0.186443	0.609875	0.717163	2.31314	1.94979	1.97935	1.791
1.9475	0.711441	0.122547	-0.275135	-0.225067	-0.185966	0.673771	0.787735	2.47908	2.09522	2.12622	1.92261
1.95417	0.728607	0.127792	-0.276089	-0.22459	-0.183582	0.741005	0.864506	2.64311	2.24257	2.27547	2.05469
1.96083	0.746727	0.133514	-0.277996	-0.226021	-0.180721	0.813007	0.946522	2.80237	2.38848	2.42472	2.18725
1.9675	0.768185	0.139236	-0.28038	-0.227451	-0.178337	0.891209	1.02854	2.9583	2.53105	2.57015	2.31838
1.97417	0.794888	0.144958	-0.283241	-0.226974	-0.17643	0.973701	1.10817	3.11089	2.66933	2.71225	2.44427
1.98083	0.825882	0.151157	-0.287056	-0.223637	-0.173569	1.05858	1.18542	3.25918	2.80333	2.85196	2.56252
1.9875	0.859737	0.159264	-0.290394	-0.221252	-0.171185	1.14202	1.26028	3.40033	2.92969	2.98834	2.6741
1.99417	0.896454	0.167847	-0.291824	-0.220299	-0.170231	1.22261	1.33181	3.53146	3.04604	3.11756	2.77853
2.00083	0.934601	0.177383	-0.293255	-0.220776	-0.170708	1.29747	1.40047	3.65114	3.15046	3.23439	2.87294
2.0075	0.973701	0.187397	-0.294685	-0.222206	-0.170708	1.36375	1.46389	3.75652	3.24345	3.33643	2.95448
2.01417	1.01185	0.198841	-0.295639	-0.22316	-0.170708	1.42145	1.52302	3.84569	3.32642	3.42226	3.02124
2.02083	1.04761	0.211716	-0.294685	-0.223637	-0.171185	1.47104	1.57833	3.91722	3.3989	3.49188	3.07655
2.0275	1.08099	0.226021	-0.293255	-0.223637	-0.173569	1.51205	1.62745	3.9711	3.45898	3.54671	3.11852
2.03417	1.11246	0.24271	-0.292301	-0.222206	-0.175476	1.54591	1.66941	4.00925	3.50285	3.5882	3.14617
2.04083	1.14346	0.259876	-0.291348	-0.220776	-0.175476	1.57213	1.70326	4.03357	3.53193	3.61919	3.16381
2.0475	1.17207	0.277996	-0.289917	-0.220299	-0.174522	1.59359	1.73378	4.0493	3.55148	3.64161	3.1743
2.05417	1.19781	0.296593	-0.288486	-0.221729	-0.173092	1.61123	1.76191	4.05979	3.56245	3.65639	3.1805
2.06083	1.22023	0.315666	-0.287533	-0.224113	-0.171661	1.62935	1.78623	4.06456	3.56436	3.66402	3.18241
2.0675	1.24073	0.335217	-0.286102	-0.226021	-0.172138	1.64795	1.80817	4.06504	3.56102	3.66545	3.18384
2.07417	1.2579	0.353813	-0.284195	-0.228405	-0.173569	1.66607	1.8301	4.06456	3.55816	3.66402	3.1867
2.08083	1.27268	0.37241	-0.282288	-0.229836	-0.17643	1.68514	1.85251	4.06361	3.55721	3.66402	3.19242
2.0875	1.28269	0.392914	-0.28038	-0.228882	-0.178814	1.70708	1.87302	4.0617	3.55577	3.66592	3.19958
2.09417	1.28889	0.413895	-0.27895	-0.226021	-0.180721	1.73283	1.894	4.06075	3.55434	3.67069	3.21054
2.10083	1.28984	0.436306	-0.277996	-0.222683	-0.180244	1.76191	1.91879	4.06313	3.55721	3.67832	3.22676
2.1075	1.28698	0.459671	-0.277042	-0.220299	-0.179291	1.79482	1.94788	4.07076	3.5677	3.68977	3.24583
2.11417	1.28222	0.482559	-0.275135	-0.217915	-0.178337	1.83392	1.9803	4.07982	3.58391	3.70598	3.26586
2.12083	1.27411	0.504017	-0.273228	-0.216484	-0.17643	1.87778	2.01607	4.08888	3.60394	3.72601	3.28779
2.1275	1.26362	0.52309	-0.272751	-0.215054	-0.174046	1.92308	2.05803	4.09985	3.62492	3.74985	3.31259
2.13417	1.25074	0.54121	-0.272751	-0.2141	-0.171661	1.96743	2.10238	4.11367	3.64685	3.77798	3.33834
2.14083	1.23739	0.55933	-0.272274	-0.213623	-0.169754	2.00939	2.14434	4.12893	3.66735	3.80659	3.36075
2.1475	1.22595	0.57888	-0.270844	-0.213146	-0.166893	2.04802	2.17915	4.14181	3.68357	3.83139	3.37934
2.15417	1.21403	0.600815	-0.269413	-0.211239	-0.163078	2.08187	2.20537	4.15039	3.69453	3.85094	3.39365
2.16083	1.20354	0.626087	-0.268459	-0.208855	-0.15974	2.11096	2.22635	4.15468	3.70026	3.86429	3.40319
2.1675	1.19448	0.654697	-0.267029	-0.20647	-0.156879	2.13337	2.24113	4.15516	3.70407	3.86906	3.40652
2.17417	1.18876	0.687599	-0.265121	-0.202656	-0.154972	2.15054	2.24924	4.14944	3.70646	3.86477	3.40509
2.18083	1.18637	0.723362	-0.263691	-0.198841	-0.154972	2.16198	2.25019	4.13895	3.70693	3.85761	3.40033
2.1875	1.18685	0.762463	-0.262737	-0.195503	-0.155449	2.16913	2.25019	4.1275	3.70312	3.85094	3.39317
2.19417	1.19066	0.803947	-0.261784	-0.19455	-0.155926	2.17342	2.25163	4.1194	3.69835	3.84426	3.38697
2.20083	1.19829	0.847816	-0.26226	-0.195026	-0.155449	2.17628	2.2521	4.11749	3.69644	3.83902	3.38268
2.2075	1.20926	0.895023	-0.263214	-0.196457	-0.154972	2.18248	2.2521	4.1213	3.69787	3.8352	3.38221
2.21417	1.22547	0.943661	-0.264645	-0.198841	-0.154018	2.19488	2.25401	4.12846	3.70407	3.83425	3.38507
2.22083	1.24645	0.994205	-0.266075	-0.202179	-0.152588	2.21491	2.26355	4.13942	3.71408	3.83425	3.3946
2.2275	1.27029	1.04713	-0.267506	-0.204563	-0.150204	2.244	2.28214	4.15373	3.73173	3.83663	3.41034
2.23417	1.29652	1.1034	-0.26989	-0.203133	-0.148773	2.27976	2.30694	4.17233	3.75605	3.84569	3.43084
2.24083	1.32513	1.16491	-0.27132	-0.199795	-0.148296	2.32315	2.33936	4.19426	3.78513	3.86381	3.45707
2.2475	1.3566	1.23262	-0.270844	-0.195503	-0.147343	2.37036	2.37894	4.21715	3.81708	3.88908	3.48806
2.25417	1.39141	1.30463	-0.268459	-0.192642	-0.145912	2.41804	2.42567	4.24194	3.85094	3.92056	3.5224
2.26083	1.42717	1.37949	-0.266552	-0.191689	-0.142574	2.46382	2.47288	4.26912	3.88384	3.95679	3.55768
2.2675	1.46294	1.45483	-0.264645	-0.191212	-0.13876	2.50578	2.5177	4.29678	3.9134	3.99446	3.59201
2.27417	1.49584	1.52636	-0.26226	-0.191212	-0.133514	2.54536	2.56109	4.32205	3.93963	4.02832	3.62682
2.28083	1.52636	1.58882	-0.258446	-0.191212	-0.127792	2.5835	2.60258	4.34542	3.9649	4.05598	3.65973
2.2875	1.54924	1.63698	-0.255585	-0.188828	-0.123978	2.62213	2.64263	4.3726	3.99208	4.07887	3.69406
2.29417	1.54781	1.66607	-0.256062	-0.185966	-0.121593	2.66266	2.67935	4.40836	4.02546	4.10175	3.73459
2.30083	1.48726	1.66845	-0.257969	-0.182629	-0.121593	2.71034	2.71988	4.46177	4.07362	4.13084	3.78656
2.3075	1.31655	1.63507	-0.258446	-0.179768	-0.123024	2.77519	2.77185	4.53901	4.14324	4.17566	3.85427
2.31417	0.995159	1.55354	-0.258446	-0.178337	-0.124931	2.86865	2.84386	4.64725	4.24099	4.2448	3.94297
2.32083	0.495911	1.40333	-0.257492	-0.178814	-0.125408	3.00121	2.94542	4.79841	4.37593	4.34351	4.06122
2.3275	-0.198364	1.15108	-0.255585	-0.181198	-0.124931	3.19004	3.09181	4.98962	4.55284	4.48084	4.21143
2.33417	-1.07479	0.736713	-0.25034	-0.180721	-0.122547	3.40176	3.29208	5.1403	4.72021	4.65202	4.35162
2.34083	-2.04134	0.0605583	-0.241756	-0.17643	-0.117779	3.50761	3.47233	5.08499	4.73404	4.78601	4.37069
2.3475	-2.93446	-1.03617	-0.230312	-0.169277	-0.110149	3.37172	3.48949	4.71735	4.47273	4.7369	4.16756
2.35417	-3.59774	-2.72751	-0.217915	-0.160694	-0.100136	2.99406	3.25775	4.10509	3.96109	4.4136	3.75843
2.36083	-3.94917	-5.09501	-0.20504	-0.14925	-0.0872612	2.51484	2.84529	3.43227	3.36647	3.88241	3.27444
2.3675	-3.97062	-8.07095	-0.191212	-0.134468	-0.0715256	2.05326	2.39944	2.83527	2.83432	3.31259	2.84052
2.37417	-3.68834	-11.4236	-0.17643	-0.117302	-0.0538826	1.66607	2.00415	2.39182	2.43711	2.82335	2.51865
2.38083	-3.18718	-14.8215	-0.158787	-0.0991821	-0.0352859	1.43957	1.71375	2.20394	2.26068	2.4786	2.37703
2.3875	-2.60448	-17.8552	-0.139236	-0.0801086	-0.0162125	1.46341	1.61695	2.32697	2.36988	2.36368	2.47049
2.39417	-2.06852	-20.0934	-0.115395	-0.0576973	0.00286102	1.70803	1.76096	2.66886	2.70844	2.52342	2.7566
2.40083	-1.64366	-20.7853	-0.0882149	-0.0333786	0.0228882	2.01035	2.05946	3.02219	3.0899	2.86674	3.08418
2.4075	-1.33276	-18.2757	-0.0572205	-0.00762939	0.0433922	2.22826	2.34175	3.24535	3.35503	3.20721	3.31783
2.41417	-1.11055	-10.4227	-0.0243187	0.0190735	0.064373	2.33746	2.5115	3.33261	3.47376	3.42178	3.42846
2.42083	-0.949383	4.28247	0.0100136	0.0472069	0.0872612	2.37846	2.58064	3.33834	3.49379	3.50666	3.45278
2.4275	-0.825882	25.7545	0.0448227	0.0758171	0.11301	2.38514	2.59686	3.3083	3.46565	3.51238	3.43227
2.43417	-0.725269	52.5484	0.0772476	0.104904	0.14019	2.37274	2.58684	3.25871	3.40986	3.47853	3.38793
2.44083	-0.640392	82.2377	0.108719	0.133991	0.166893	2.35128	2.55966	3.1991	3.33643	3.42321	3.32832
2.4475	-0.567436	111.346	0.138283	0.161171	0.194073	2.32697	2.52056	3.13282	3.25346	3.3555	3.25823
2.45417	-0.504971	136.158	0.166416	0.18549	0.220776	2.29883	2.47478	3.06129	3.16906	3.27921	3.18241
2.46083	-0.450611	154.081	0.191689	0.20504	0.245571	2.26355	2.42567	2.98405	3.08466	3.20148	3.10326
2.4675	-0.403881	164.539	0.214577	0.222206	0.268459	2.22111	2.37322	2.90108	3.00217	3.12138	3.02124
2.47417	-0.362873	168.56	0.23365	0.237942	0.288963	2.17628	2.31981	2.81334	2.92206	3.04031	2.93636
2.48083	-0.328064	167.844	0.248432	0.251293	0.307083	2.13146	2.26545	2.72322	2.84433	2.95591	2.84863
2.4875	-0.298023	164.155	0.259876	0.262737	0.321388	2.08521	2.21062	2.63357	2.76613	2.87104	2.75946
2.49417	-0.271797	158.896	0.268459	0.272751	0.332355	2.03609	2.15244	2.54631	2.68412	2.78616	2.666
2.50083	-0.249386	152.952	0.273705	0.281334	0.341415	1.98412	2.08855	2.46382	2.59733	2.69938	2.56634
2.5075	-0.230789	146.791	0.276566	0.28801	0.348091	1.92881	2.01654	2.38466	2.50769	2.60878	2.46
2.51417	-0.215054	140.659	0.27895	0.292778	0.352383	1.86968	1.93501	2.30789	2.41899	2.51245	2.34556
2.52083	-0.201225	134.733	0.282288	0.296116	0.355721	1.80721	1.84536	2.23351	2.33316	2.41375	2.22588
2.5275	-0.189304	129.165	0.287056	0.298977	0.360966	1.74236	1.7519	2.16341	2.25067	2.31266	2.10714
2.53417	-0.17786	124.084	0.292301	0.300407	0.369072	1.67704	1.65987	2.09665	2.17247	2.21443	1.99509
2.54083	-0.1688	119.561	0.298023	0.303268	0.378132	1.616	1.57642	2.03085	2.10094	2.12288	1.8959
2.5475	-0.161171	115.602	0.304699	0.30899	0.386715	1.56355	1.5049	1.96791	2.038	2.04229	1.81246
2.55417	-0.154018	112.15	0.312805	0.317574	0.396729	1.52159	1.44863	1.91212	1.98126	1.97554	1.74904
2.56083	-0.146866	109.088	0.323296	0.328064	0.409603	1.48773	1.4081	1.86443	1.92833	1.92022	1.70326
2.5675	-0.141144	106.264	0.336647	0.341892	0.423908	1.46246	1.38187	1.82295	1.87922	1.87492	1.67227
2.57417	-0.136375	103.524	0.352859	0.359058	0.439644	1.4472	1.36566	1.78528	1.8363	1.83678	1.65176
2.58083	-0.132084	100.751	0.370979	0.378609	0.458717	1.44196	1.35803	1.75333	1.80149	1.8034	1.63889
2.5875	-0.127316	97.8804	0.392914	0.398636	0.482559	1.44291	1.35851	1.72806	1.77431	1.77574	1.63364
2.59417	-0.123024	94.8968	0.419617	0.421047	0.512123	1.45054	1.36662	1.70946	1.75285	1.75476	1.63603
2.60083	-0.119209	91.8264	0.449181	0.445843	0.545502	1.46389	1.38283	1.69706	1.73903	1.74141	1.64652
2.6075	-0.115395	88.717	0.480175	0.473499	0.582695	1.48201	1.40762	1.69086	1.73616	1.73664	1.66512
2.61417	-0.11158	85.629	0.511646	0.501156	0.621796	1.50537	1.44148	1.69325	1.74379	1.74141	1.6942
2.62083	-0.108719	82.6254	0.542641	0.528812	0.659943	1.53351	1.48058	1.70612	1.76001	1.75667	1.73378
2.6275	-0.107765	79.7715	0.570297	0.555515	0.694752	1.56593	1.52397	1.72997	1.78432	1.78194	1.78289
2.63417	-0.107765	77.1465	0.593185	0.57888	0.725269	1.59788	1.56975	1.76191	1.81627	1.8158	1.83678
2.64083	-0.108242	74.842	0.610828	0.598431	0.751495	1.63078	1.61505	1.79911	1.85537	1.85776	1.89114
2.6475	-0.108242	72.9198	0.623226	0.614166	0.771523	1.66273	1.65462	1.84059	1.89638	1.90449	1.94454
2.65417	-0.108719	71.3358	0.630856	0.627041	0.785351	1.6923	1.68753	1.88255	1.93501	1.95169	1.99175
2.66083	-0.109196	69.9253	0.632763	0.636101	0.793934	1.71566	1.71375	1.92118	1.96791	1.99509	2.02847
2.6675	-0.109196	68.4762	0.631809	0.6423	0.798702	1.73187	1.73187	1.95217	1.99413	2.0299	2.05135
2.67417	-0.108242	66.8201	0.630379	0.645161	0.80061	1.74093	1.74093	1.97363	2.01225	2.05326	2.05994
2.68083	-0.107765	64.8651	0.627518	0.645161	0.799179	1.74236	1.74141	1.98507	2.02227	2.06709	2.05564
2.6875	-0.106812	62.5968	0.622749	0.642776	0.795841	1.73903	1.73664	1.9865	2.02274	2.0709	2.04039
2.69417	-0.106335	60.0848	0.617504	0.639915	0.793457	1.73283	1.72663	1.98078	2.01607	2.06709	2.01893
2.70083	-0.105381	57.4603	0.616074	0.637054	0.791073	1.7252	1.71471	1.97029	2.00462	2.05564	1.99509
2.7075	-0.103951	54.8472	0.617027	0.635624	0.787735	1.71852	1.70517	1.95837	1.99127	2.04039	1.97411
2.71417	-0.101566	52.3028	0.619888	0.635147	0.784397	1.71661	1.7004	1.9474	1.9784	2.02417	1.9598
2.72083	-0.099659	49.8228	0.623703	0.635147	0.780106	1.72138	1.70088	1.93787	1.96648	2.00891	1.95122
2.7275	-0.0982285	47.3857	0.627995	0.635624	0.777245	1.72997	1.70469	1.9331	1.95646	1.99509	1.94693
2.73417	-0.0967979	45.0006	0.632286	0.637531	0.776291	1.74093	1.71423	1.93167	1.95217	1.98317	1.94454
2.74083	-0.0958443	42.7327	0.636578	0.640392	0.777245	1.75428	1.72758	1.9331	1.95408	1.97506	1.9455
2.7475	-0.0944138	40.6775	0.640392	0.644207	0.779629	1.7724	1.74284	1.93691	1.95837	1.9722	1.9474
2.75417	-0.0929832	38.9037	0.644684	0.648499	0.782967	1.79386	1.75858	1.94311	1.96314	1.97411	1.94979
2.76083	-0.0925064	37.4179	0.650406	0.655174	0.788212	1.8177	1.77479	1.95265	1.96838	1.97887	1.95408
2.7675	-0.0925064	36.1681	0.659466	0.665188	0.796318	1.84155	1.79291	1.96218	1.97601	1.9865	1.96314
2.77417	-0.0934601	35.0761	0.674248	0.680447	0.806808	1.86491	1.81103	1.97315	1.98412	1.99604	1.97649
2.78083	-0.0939369	34.0586	0.696182	0.702858	0.822067	1.88875	1.83058	1.98555	1.99127	2.00701	1.98936
2.7875	-0.0953674	33.042	0.724316	0.736237	0.84734	1.91212	1.85251	1.99795	1.99938	2.0175	2.00033
2.79417	-0.0963211	31.9686	0.758648	0.780582	0.888348	1.93596	1.87492	2.00891	2.00987	2.02513	2.00987
2.80083	-0.0972748	30.797	0.796795	0.831127	0.945091	1.95789	1.89495	2.01893	2.02084	2.03085	2.01702
2.8075	-0.0977516	29.5081	0.837803	0.880718	1.01328	1.98078	1.91164	2.03037	2.03133	2.03562	2.0237
2.81417	-0.0982285	28.1019	0.880718	0.919342	1.08576	2.0051	1.92738	2.04468	2.04563	2.04182	2.03037
2.82083	-0.0982285	26.5965	0.814438	0.831604	1.12629	2.02942	1.94311	2.06137	2.06375	2.05135	2.04086
2.8275	-0.0977516	25.0244	0.261784	0.223637	0.890732	2.05088	1.96075	2.08044	2.08282	2.06518	2.0504
2.83417	-0.0977516	23.4342	-1.12247	-1.29652	-0.0753403	2.07043	1.97983	2.10047	2.10238	2.08139	2.05994
2.84083	-0.0982285	21.8711	-3.2506	-3.66592	-1.98889	2.09188	2.00129	2.12002	2.12288	2.09999	2.069
2.8475	-0.0987053	20.3562	-5.53989	-6.27661	-4.51517	2.11477	2.0256	2.14052	2.14195	2.11763	2.07663
2.85417	-0.0982285	18.8913	-7.39002	-8.44193	-6.93655	2.13766	2.04897	2.16055	2.15578	2.13242	2.08092
2.86083	-0.0991821	17.4875	-8.45623	-9.75323	-8.70943	2.16007	2.06947	2.17581	2.16579	2.14243	2.08139
2.8675	-0.100613	16.1757	-8.44526	-9.87387	-9.49383	2.18391	2.08378	2.18821	2.17485	2.14911	2.08282
2.87417	-0.102043	14.9837	-7.23362	-8.63695	-9.00221	2.20442	2.09093	2.20442	2.18534	2.15483	2.08426
2.88083	-0.103474	13.9389	-5.11646	-6.3324	-7.2546	2.2192	2.09427	2.22635	2.19679	2.1596	2.08616
2.8875	-0.104427	13.062	-2.79427	-3.71599	-4.77409	2.23064	2.09618	2.25353	2.213	2.16436	2.08616
2.89417	-0.106335	12.3496	-0.907898	-1.52159	-2.3675	2.24352	2.09856	2.29263	2.24113	2.17247	2.08282
2.90083	-0.108242	11.7497	0.300407	-0.0581741	-0.570297	2.27165	2.1019	2.36177	2.28834	2.18964	2.08378
2.9075	-0.109673	11.179	0.912189	0.726223	0.508785	2.32792	2.11716	2.47765	2.36702	2.22445	2.10238
2.91417	-0.110149	10.5748	1.14822	1.05429	1.02758	2.43568	2.16055	2.65503	2.49481	2.29025	2.15626
2.92083	-0.111103	9.9225	1.21403	1.15728	1.2207	2.62165	2.25067	2.91729	2.69794	2.4066	2.26593
2.9275	-0.11158	9.25493	1.22738	1.18637	1.27745	2.91872	2.41184	3.29781	3.00503	2.59733	2.45476
2.93417	-0.112534	8.63218	1.22595	1.19543	1.29461	3.36933	2.67839	3.84188	3.45135	2.89297	2.75993
2.94083	-0.113487	8.12674	1.2188	1.19686	1.29604	4.02355	3.09658	4.59814	4.08173	3.32785	3.22342
2.9475	-0.115395	7.80916	1.20783	1.19448	1.28937	4.93431	3.71981	5.62286	4.95148	3.94917	3.8991
2.95417	-0.118256	7.74384	1.19209	1.18828	1.2784	6.13308	4.60148	6.96516	6.11067	4.81558	4.848
2.96083	-0.121117	7.98082	1.17207	1.17779	1.26505	7.6108	5.77927	8.62598	7.5798	5.9824	6.12211
2.9675	-0.123501	8.5206	1.14918	1.16158	1.24884	9.29022	7.2484	10.5295	9.31978	7.47585	7.72285
2.97417	-0.125408	9.25779	1.12438	1.14298	1.22929	11.024	8.93259	12.507	11.2109	9.25827	9.56917
2.98083	-0.126362	9.99117	1.09577	1.12295	1.2064	12.619	10.6812	14.3299	13.0596	11.2042	11.4937
2.9875	-0.126362	10.5119	1.06239	1.09959	1.1816	13.8803	12.2952	15.7671	14.6413	13.1092	13.2709
2.99417	-0.125885	10.6921	1.02711	1.07288	1.15442	14.6604	13.5722	16.6392	15.7566	14.7333	14.667
3.00083	-0.125408	10.4852	0.991821	1.04475	1.12534	14.8997	14.3619	16.8695	16.2845	15.8668	15.5034
3.0075	-0.125885	9.90534	0.957966	1.01757	1.09625	14.6384	14.6003	16.4952	16.212	16.3846	15.7113
3.01417	-0.126839	9.05657	0.925064	0.990391	1.06668	13.9937	14.328	15.6507	15.6288	16.2754	15.3403
3.02083	-0.128269	8.12578	0.893116	0.963688	1.03807	13.1192	13.6676	14.524	14.6942	15.6355	14.5321
3.0275	-0.1297	7.29799	0.861168	0.937462	1.01042	12.1531	12.7807	13.2923	13.5832	14.637	13.4683
3.03417	-0.13113	6.65236	0.826359	0.911236	0.984192	11.1904	11.8089	12.0821	12.4421	13.4706	12.3196
3.04083	-0.132084	6.15788	0.789165	0.88501	0.959396	10.2773	10.849	10.9568	11.3568	12.2857	11.2019
3.0475	-0.133038	5.75113	0.748158	0.861645	0.936508	9.42373	9.94539	9.93204	10.3569	11.1656	10.17
3.05417	-0.133514	5.38969	0.702858	0.842571	0.916004	8.6236	9.10568	9.00793	9.4409	10.1404	9.233
3.06083	-0.133991	5.05686	0.652313	0.826836	0.896931	7.86877	8.32224	8.17966	8.60405	9.21297	8.38184
3.0675	-0.134468	4.74787	0.599861	0.814438	0.881195	7.16352	7.586	7.4439	7.84397	8.37421	7.60841
3.07417	-0.134945	4.46272	0.55027	0.805855	0.86832	6.51932	6.90126	6.79922	7.16114	7.61843	6.91366
3.08083	-0.135422	4.21	0.509739	0.801563	0.858307	5.9514	6.27756	6.24323	6.55794	6.94513	6.30283
3.0875	-0.135899	3.99351	0.482559	0.801086	0.850677	5.46265	5.72634	5.7745	6.03819	6.35958	5.77879
3.09417	-0.137329	3.80898	0.470161	0.801563	0.845432	5.0478	5.25141	5.38492	5.60093	5.86271	5.33628
3.10083	-0.13876	3.64637	0.472546	0.801563	0.843525	4.70257	4.85182	5.06353	5.23949	5.44786	4.96721
3.1075	-0.140667	3.49379	0.487804	0.801086	0.844955	4.41933	4.51994	4.79746	4.94099	5.1055	4.66299
3.11417	-0.142574	3.3412	0.5126	0.80204	0.849247	4.18997	4.25148	4.57525	4.69351	4.8275	4.41551
3.12083	-0.145435	3.18098	0.542641	0.804424	0.856876	3.99923	4.03547	4.38643	4.48418	4.60148	4.21
3.1275	-0.148773	3.01647	0.574112	0.807762	0.865459	3.83759	3.85666	4.22049	4.3025	4.4117	4.03309
3.13417	-0.151157	2.86627	0.607491	0.811577	0.874996	3.69501	3.70264	4.06694	4.14133	4.24147	3.87812
3.14083	-0.152588	2.75993	0.644207	0.817299	0.887871	3.56483	3.56531	3.92008	3.99208	4.08506	3.73936
3.1475	-0.153542	2.73275	0.682354	0.827789	0.906467	3.44372	3.43847	3.77846	3.84998	3.93915	3.61061
3.15417	-0.154972	2.81954	0.722408	0.844479	0.927925	3.3288	3.31497	3.64065	3.71456	3.79896	3.48473
3.16083	-0.155926	3.04747	0.763893	0.865936	0.94986	3.21627	3.19386	3.50666	3.58629	3.66116	3.3617
3.1675	-0.155449	3.43275	0.806332	0.891209	0.973701	3.10564	3.08084	3.37839	3.46375	3.52812	3.24345
3.17417	-0.154018	3.97635	0.846863	0.920296	1.00279	3.00312	2.97785	3.25918	3.34597	3.40366	3.12996
3.18083	-0.153542	4.66871	0.884056	0.951767	1.03617	2.91014	2.88343	3.14856	3.23391	3.28732	3.02219
3.1875	-0.154495	5.47409	0.919819	0.984669	1.07002	2.82431	2.79522	3.0489	3.13234	3.17621	2.92206
3.19417	-0.155926	6.30808	0.955105	1.01709	1.10102	2.74181	2.71273	2.96068	3.04222	3.06988	2.83098
3.20083	-0.156879	7.04288	0.990391	1.05	1.13201	2.66647	2.63453	2.88391	2.96116	2.97356	2.74992
3.2075	-0.15831	7.55215	1.02377	1.08194	1.16396	2.59686	2.55919	2.81858	2.88773	2.88916	2.68126
3.21417	-0.161171	7.75623	1.05238	1.11294	1.194	2.53105	2.48861	2.76327	2.8224	2.8162	2.62308
3.22083	-0.164032	7.62939	1.07861	1.14441	1.2207	2.46954	2.42424	2.71845	2.76709	2.75183	2.57254
3.2275	-0.164986	7.19452	1.10197	1.17493	1.24407	2.41089	2.36797	2.68078	2.72131	2.69699	2.52724
3.23417	-0.164986	6.53601	1.12295	1.20354	1.26696	2.35844	2.31934	2.64645	2.68269	2.65312	2.48766
3.24083	-0.164509	5.78022	1.13964	1.22833	1.28937	2.31266	2.2769	2.61688	2.65074	2.61688	2.45476
3.2475	-0.164509	5.05114	1.15299	1.24979	1.31035	2.27547	2.24113	2.59352	2.6269	2.58541	2.42758
3.25417	-0.163555	4.42171	1.16444	1.26886	1.33085	2.24447	2.20966	2.57635	2.60973	2.55775	2.40564
3.26083	-0.162601	3.91006	1.17588	1.28555	1.35088	2.21539	2.1801	2.56395	2.5959	2.5363	2.38848
3.2675	-0.161648	3.50332	1.18732	1.30129	1.36852	2.18868	2.14958	2.55632	2.5816	2.52151	2.37656
3.27417	-0.161648	3.17812	1.19734	1.31607	1.38426	2.16293	2.11811	2.55251	2.56681	2.51007	2.36845
3.28083	-0.162125	2.91252	1.20592	1.32942	1.39999	2.13671	2.08807	2.54965	2.55394	2.49958	2.3613
3.2875	-0.162601	2.68936	1.21403	1.34277	1.41478	2.1081	2.06184	2.54679	2.54059	2.48957	2.35367
3.29417	-0.163078	2.49672	1.22118	1.35756	1.42717	2.07949	2.03896	2.54154	2.52628	2.47908	2.34509
3.30083	-0.164509	2.32553	1.22881	1.37329	1.43766	2.05469	2.01845	2.53248	2.51055	2.46716	2.33555
3.3075	-0.166416	2.17104	1.23453	1.38807	1.4472	2.03371	2.00033	2.51913	2.49434	2.45237	2.32363
3.31417	-0.16737	2.03276	1.23787	1.39999	1.45817	2.01654	1.98412	2.5034	2.47717	2.43378	2.30837
3.32083	-0.167847	1.90783	1.23739	1.41239	1.47009	2.00367	1.96886	2.48671	2.4581	2.41566	2.28786
3.3275	-0.16737	1.79625	1.23501	1.42574	1.48106	1.99509	1.95408	2.46811	2.43664	2.39754	2.2645
3.33417	-0.167847	1.69849	1.23262	1.43814	1.49012	1.99032	1.94025	2.44474	2.41423	2.37846	2.24018
3.34083	-0.167847	1.61839	1.22929	1.44815	1.49727	1.9865	1.92785	2.41899	2.39182	2.35701	2.21539
3.3475	-0.167847	1.55544	1.22309	1.45721	1.50251	1.98078	1.91832	2.39277	2.36893	2.33412	2.1925
3.35417	-0.168324	1.50776	1.21403	1.4658	1.50394	1.97363	1.91307	2.36702	2.34556	2.31218	2.17295
3.36083	-0.1688	1.47295	1.20401	1.47343	1.49918	1.96409	1.91021	2.34461	2.32458	2.2912	2.15769
3.3675	-0.170231	1.44815	1.19352	1.47676	1.48964	1.95599	1.90783	2.32506	2.30742	2.26974	2.14481
3.37417	-0.170231	1.43099	1.18017	1.47629	1.47629	1.94883	1.90639	2.30932	2.29549	2.24972	2.13575
3.38083	-0.170708	1.41668	1.16205	1.47152	1.46008	1.9455	1.9083	2.29788	2.28882	2.23398	2.12955
3.3875	-0.170708	1.39809	1.14107	1.46198	1.44005	1.94502	1.91212	2.29216	2.28691	2.22445	2.12526
3.39417	-0.171185	1.36757	1.12104	1.44672	1.41573	1.94597	1.91498	2.29216	2.29025	2.22063	2.12193
3.40083	-0.173092	1.31989	1.10245	1.42431	1.38712	1.94931	1.91545	2.29549	2.2974	2.22158	2.12193
3.4075	-0.174999	1.25837	1.08433	1.39284	1.35469	1.95408	1.91784	2.30312	2.30694	2.2254	2.12574
3.41417	-0.176907	1.1878	1.06621	1.3485	1.31845	1.9598	1.92165	2.31504	2.31838	2.23207	2.13099
3.42083	-0.178337	1.11103	1.05095	1.28794	1.27649	1.96505	1.92261	2.33221	2.33269	2.24209	2.13718
3.4275	-0.178814	1.03188	1.03903	1.20878	1.22786	1.96981	1.92213	2.35224	2.34747	2.25401	2.14481
3.43417	-0.179768	0.952721	1.02663	1.10769	1.17111	1.97697	1.92404	2.37179	2.36273	2.26879	2.15769
3.44083	-0.180244	0.876904	1.01185	0.977993	1.10483	1.9846	1.92881	2.38991	2.37703	2.28405	2.17438
3.4475	-0.180721	0.802994	0.991344	0.814915	1.02377	1.99175	1.93262	2.4066	2.39325	2.30455	2.19297
3.45417	-0.180721	0.72813	0.96035	0.620842	0.924587	1.99223	1.93357	2.42329	2.40946	2.32935	2.21252
3.46083	-0.180244	0.648975	0.911713	0.40102	0.804901	1.98603	1.93214	2.43664	2.42376	2.35462	2.23351
3.4675	-0.180244	0.565529	0.836849	0.161171	0.665665	1.9784	1.92881	2.44713	2.4333	2.37703	2.25306
3.47417	-0.180244	0.477314	0.725746	-0.0939369	0.508308	1.97172	1.92451	2.45523	2.43998	2.39611	2.26641
3.48083	-0.180721	0.383377	0.566483	-0.357628	0.330448	1.96505	1.92022	2.45857	2.44427	2.41184	2.27547
3.4875	-0.180721	0.286102	0.346184	-0.620842	0.131607	1.95646	1.91641	2.45762	2.44427	2.41995	2.28071
3.49417	-0.181198	0.18692	0.0591278	-0.876904	-0.0896454	1.94883	1.91259	2.45047	2.43711	2.41995	2.28405
3.50083	-0.182629	0.0925064	-0.293255	-1.11389	-0.333309	1.94311	1.90926	2.44093	2.42615	2.41375	2.28262
3.5075	-0.183582	0.0100136	-0.689983	-1.31369	-0.588894	1.93596	1.90401	2.42758	2.41327	2.40326	2.27785
3.51417	-0.184059	-0.043869	-1.08862	-1.45388	-0.839233	1.92451	1.89686	2.41089	2.39801	2.38705	2.27213
3.52083	-0.184536	-0.043869	-1.43051	-1.50871	-1.05572	1.91259	1.88732	2.39182	2.37942	2.36654	2.26402
3.5275	-0.185013	0.0343323	-1.65033	-1.45912	-1.20449	1.90306	1.87826	2.37179	2.35891	2.34556	2.25115
3.53417	-0.18549	0.200272	-1.69611	-1.29366	-1.25265	1.89638	1.87016	2.35033	2.33984	2.32601	2.23351
3.54083	-0.186443	0.432014	-1.53685	-1.01423	-1.17302	1.89304	1.86348	2.32506	2.32172	2.30551	2.21491
3.5475	-0.186443	0.678062	-1.17397	-0.634193	-0.956059	1.89304	1.85871	2.29549	2.30408	2.28548	2.19774
3.55417	-0.185966	0.876427	-0.637531	-0.175476	-0.605583	1.89495	1.85442	2.26307	2.28643	2.26641	2.18248
3.56083	-0.184536	0.977516	0.0157356	0.333786	-0.138283	1.89447	1.85156	2.23303	2.26927	2.24876	2.16722
3.5675	-0.183105	0.955582	0.713348	0.858784	0.415802	1.88875	1.8487	2.2068	2.25306	2.23064	2.15197
3.57417	-0.183105	0.812054	1.3833	1.36232	1.01995	1.88065	1.84441	2.18248	2.23541	2.21157	2.13861
3.58083	-0.183582	0.57888	1.96505	1.80769	1.6284	1.87063	1.83773	2.15816	2.21634	2.1944	2.12717
3.5875	-0.185013	0.311852	2.41327	2.16389	2.19011	1.85966	1.83201	2.13766	2.19727	2.17724	2.11668
3.59417	-0.18692	0.0662804	2.70414	2.4085	2.65789	1.84727	1.82676	2.12193	2.17915	2.16103	2.10524
3.60083	-0.188828	-0.126362	2.8348	2.53296	2.99406	1.83773	1.82152	2.10953	2.16341	2.14529	2.09427
3.6075	-0.190258	-0.263214	2.8286	2.54583	3.18003	1.83344	1.81484	2.09856	2.14958	2.12955	2.08426
3.61417	-0.190258	-0.354767	2.72655	2.47002	3.2196	1.83535	1.81007	2.09045	2.13957	2.11573	2.07472
3.62083	-0.189304	-0.412941	2.57921	2.34222	3.1352	1.84155	1.80769	2.08473	2.13242	2.10428	2.06566
3.6275	-0.188828	-0.448227	2.4395	2.20156	2.96354	1.84917	1.80912	2.07901	2.12908	2.09618	2.05898
3.63417	-0.188351	-0.4673	2.35033	2.08426	2.75183	1.85871	1.81389	2.07424	2.12955	2.09141	2.05612
3.64083	-0.187874	-0.47493	2.33746	2.01845	2.54393	1.86729	1.82199	2.069	2.13099	2.08807	2.05708
3.6475	-0.187397	-0.473022	2.40755	2.02465	2.37322	1.87397	1.83392	2.06232	2.13289	2.08712	2.06232
3.65417	-0.187397	-0.463963	2.54536	2.11239	2.25925	1.87731	1.84631	2.05708	2.13432	2.08902	2.069
3.66083	-0.187874	-0.446796	2.72083	2.27451	2.21205	1.87683	1.85728	2.05564	2.13432	2.09379	2.07663
3.6675	-0.187397	-0.415325	2.8944	2.48718	2.23398	1.87492	1.86348	2.06041	2.13194	2.09904	2.08282
3.67417	-0.18692	-0.360489	3.02744	2.71845	2.31647	1.87254	1.86491	2.06661	2.1286	2.1019	2.08855
3.68083	-0.186443	-0.273228	3.08895	2.93303	2.44474	1.87159	1.86205	2.07186	2.12526	2.10619	2.09188
3.6875	-0.18692	-0.143051	3.06368	3.09706	2.59542	1.87111	1.85728	2.07615	2.1224	2.11096	2.09093
3.69417	-0.187874	0.043869	2.95115	3.18432	2.74229	1.87016	1.85061	2.07853	2.11716	2.11525	2.08664
3.70083	-0.190258	0.301838	2.76756	3.18193	2.85769	1.86872	1.84298	2.07663	2.11	2.11573	2.07901
3.7075	-0.192165	0.634193	2.53677	3.09324	2.92063	1.86586	1.83487	2.06995	2.09999	2.11143	2.069
3.71417	-0.193119	1.02949	2.28453	2.93255	2.91824	1.863	1.82629	2.05994	2.08759	2.10571	2.05469
3.72083	-0.192642	1.48106	2.03085	2.72131	2.8491	1.85871	1.81723	2.04849	2.07043	2.09761	2.03753
3.7275	-0.190735	2.00081	1.79482	2.48432	2.72131	1.85156	1.80578	2.03419	2.04992	2.08664	2.01988
3.73417	-0.188351	2.59829	1.58453	2.24113	2.54965	1.84059	1.791	2.01607	2.02751	2.07186	2.00176
3.74083	-0.18549	3.24821	1.40285	2.00701	2.35176	1.82676	1.77479	1.99366	2.00462	2.05517	1.98317
3.7475	-0.182629	3.8991	1.24884	1.79195	2.14672	1.81007	1.75858	1.96838	1.98126	2.03705	1.96314
3.75417	-0.181198	4.51469	1.12104	1.60027	1.94883	1.78957	1.74046	1.94263	1.95503	2.01702	1.9393
3.76083	-0.180721	5.07879	1.01662	1.43576	1.7662	1.7662	1.72043	1.9145	1.92881	1.99461	1.91116
3.7675	-0.182152	5.56612	0.929832	1.297	1.60217	1.74046	1.69802	1.88732	1.90163	1.96886	1.88017
3.77417	-0.184536	5.94997	0.856876	1.18017	1.45912	1.71614	1.67465	1.86253	1.87445	1.94073	1.84965
3.78083	-0.187397	6.23941	0.795364	1.08099	1.33753	1.69325	1.65033	1.84011	1.84631	1.91212	1.81961
3.7875	-0.189781	6.48212	0.74482	0.99659	1.23405	1.67131	1.62649	1.81818	1.81961	1.88351	1.78957
3.79417	-0.191689	6.70624	0.703812	0.926018	1.14393	1.64938	1.60313	1.79482	1.79386	1.85585	1.76048
3.80083	-0.192642	6.87742	0.671387	0.864506	1.06668	1.6284	1.58119	1.77097	1.7662	1.82724	1.73473
3.8075	-0.192642	6.91509	0.646591	0.809193	1.00088	1.60885	1.5626	1.7457	1.73855	1.79958	1.7128
3.81417	-0.191212	6.74963	0.627995	0.761032	0.944138	1.5893	1.54734	1.71995	1.71328	1.77526	1.69086
3.82083	-0.188828	6.35099	0.61512	0.720024	0.8955	1.5707	1.53446	1.69516	1.6923	1.75285	1.66845
3.8275	-0.18692	5.72157	0.605583	0.685215	0.854015	1.55449	1.52159	1.67274	1.67322	1.7314	1.64795
3.83417	-0.186443	4.89998	0.598431	0.653267	0.817299	1.53971	1.50871	1.65367	1.6551	1.70898	1.62983
3.84083	-0.187397	3.98016	0.591278	0.62418	0.784397	1.52636	1.49584	1.63746	1.63937	1.68848	1.61266
3.8475	-0.188828	3.08418	0.582218	0.597954	0.754356	1.51491	1.48249	1.62363	1.62411	1.67084	1.59454
3.85417	-0.188828	2.30265	0.570297	0.574112	0.726223	1.5049	1.46961	1.61076	1.60933	1.65558	1.57642
3.86083	-0.188828	1.68324	0.556946	0.550747	0.700474	1.49727	1.45721	1.59836	1.5955	1.63984	1.55926
3.8675	-0.189304	1.26839	0.542641	0.529289	0.676155	1.49012	1.44529	1.58548	1.5831	1.62411	1.54305
3.87417	-0.190735	1.10483	0.526905	0.511169	0.654221	1.48344	1.43528	1.57022	1.5707	1.60885	1.52683
3.88083	-0.191212	1.20115	0.509262	0.49448	0.63467	1.47676	1.42717	1.55354	1.55878	1.59454	1.51253
3.8875	-0.191689	1.50442	0.491619	0.478268	0.617504	1.47009	1.41859	1.53685	1.5502	1.57833	1.50013
3.89417	-0.192165	1.91259	0.47493	0.462055	0.601768	1.46246	1.40905	1.52016	1.54257	1.55878	1.48869
3.90083	-0.193596	2.30169	0.459194	0.445366	0.587463	1.45245	1.39856	1.50347	1.53351	1.53923	1.47724
3.9075	-0.193596	2.56205	0.443935	0.428677	0.573635	1.44005	1.38807	1.48535	1.52111	1.52111	1.46484
3.91417	-0.192642	2.6226	0.42963	0.41151	0.55933	1.42574	1.37377	1.4677	1.50728	1.5049	1.45102
3.92083	-0.191212	2.47812	0.416279	0.394821	0.545502	1.40953	1.35851	1.44815	1.49155	1.48916	1.43337
3.9275	-0.190735	2.18391	0.404358	0.380516	0.531673	1.39093	1.3442	1.42765	1.47295	1.47438	1.41287
3.93417	-0.190258	1.83678	0.393391	0.369072	0.518799	1.37138	1.33133	1.40858	1.45197	1.46008	1.38903
3.94083	-0.189781	1.53828	0.381947	0.360012	0.505447	1.35136	1.31607	1.39284	1.43051	1.44482	1.36614
3.9475	-0.188828	1.34468	0.370026	0.352859	0.491619	1.33085	1.29986	1.37901	1.40953	1.4286	1.34468
3.95417	-0.18692	1.24741	0.357151	0.346661	0.477791	1.30892	1.28365	1.36614	1.3895	1.41335	1.32608
3.96083	-0.18549	1.19972	0.34523	0.340939	0.464916	1.28698	1.26648	1.35517	1.37138	1.39856	1.31273
3.9675	-0.183582	1.1611	0.33474	0.335217	0.453949	1.26696	1.24645	1.34516	1.35326	1.38569	1.30415
3.97417	-0.181675	1.11628	0.324249	0.327587	0.443935	1.24836	1.22547	1.33467	1.33514	1.37377	1.29843
3.98083	-0.180721	1.06812	0.314236	0.319004	0.433922	1.23215	1.20878	1.32132	1.31941	1.36328	1.29032
3.9875	-0.181675	1.01948	0.306606	0.309467	0.426769	1.21784	1.19495	1.30653	1.30606	1.35279	1.28126
3.99417	-0.184059	0.972271	0.300884	0.299454	0.422001	1.20735	1.18256	1.29366	1.29461	1.34134	1.2722
4.00083	-0.185966	0.924587	0.296116	0.289917	0.417709	1.19972	1.17111	1.28317	1.28412	1.32799	1.26171
4.0075	-0.187874	0.875473	0.291824	0.280857	0.411987	1.194	1.16396	1.27411	1.27649	1.31607	1.24979
4.01417	-0.189304	0.824451	0.289917	0.273705	0.405312	1.18732	1.15871	1.26553	1.27125	1.30606	1.23787
4.02083	-0.191212	0.772953	0.289917	0.267982	0.399113	1.18017	1.15347	1.26076	1.26743	1.29652	1.23072
4.0275	-0.192642	0.723839	0.290394	0.264168	0.393867	1.17636	1.14822	1.25933	1.266	1.28937	1.22833
4.03417	-0.192642	0.679493	0.290394	0.261307	0.387669	1.17397	1.14822	1.25742	1.26696	1.28508	1.22738
4.04083	-0.192642	0.640869	0.290871	0.260353	0.380993	1.17493	1.15395	1.25599	1.26982	1.28508	1.22976
4.0475	-0.193119	0.610352	0.293732	0.26083	0.374794	1.17874	1.16253	1.25551	1.27172	1.28841	1.23405
4.05417	-0.194073	0.591755	0.296116	0.26226	0.368595	1.18732	1.17254	1.25742	1.27268	1.29414	1.24121
4.06083	-0.19455	0.587463	0.297546	0.265121	0.361919	1.20115	1.18446	1.26266	1.27554	1.30367	1.25027
4.0675	-0.193596	0.596523	0.297546	0.267982	0.356197	1.21832	1.20115	1.27172	1.28126	1.31464	1.26076
4.07417	-0.193596	0.617981	0.29707	0.26989	0.352859	1.23835	1.22309	1.2846	1.28889	1.32561	1.27363
4.08083	-0.19455	0.650883	0.295639	0.272274	0.350952	1.26266	1.2455	1.29795	1.29938	1.3361	1.28841
4.0875	-0.195503	0.692844	0.292778	0.275135	0.349522	1.29175	1.26696	1.31226	1.31512	1.34611	1.30653
4.09417	-0.19598	0.740051	0.28944	0.276089	0.347614	1.32465	1.28937	1.32942	1.33705	1.35899	1.32847
4.10083	-0.196457	0.787735	0.285625	0.274658	0.347137	1.35946	1.31464	1.34897	1.36089	1.37472	1.35183
4.1075	-0.196457	0.83065	0.281334	0.272274	0.347137	1.3938	1.34277	1.37186	1.3833	1.39618	1.37806
4.11417	-0.196457	0.863552	0.278473	0.270367	0.347137	1.4267	1.37186	1.39952	1.40667	1.42241	1.40667
4.12083	-0.19598	0.883579	0.275135	0.267029	0.347137	1.46055	1.40285	1.43099	1.4329	1.4534	1.43576
4.1275	-0.195503	0.887871	0.27132	0.26226	0.348091	1.49536	1.43528	1.46627	1.46055	1.48964	1.46389
4.13417	-0.19598	0.87738	0.267506	0.257492	0.347614	1.52969	1.47057	1.50299	1.48726	1.52779	1.48964
4.14083	-0.197411	0.853062	0.265121	0.254154	0.345707	1.56307	1.50681	1.53971	1.51539	1.56689	1.51396
4.1475	-0.198841	0.815392	0.263214	0.251293	0.342369	1.59597	1.54257	1.57309	1.54495	1.60313	1.53685
4.15417	-0.199795	0.769138	0.26083	0.247955	0.338078	1.62745	1.57452	1.60313	1.57404	1.63889	1.5583
4.16083	-0.200272	0.718594	0.258446	0.244141	0.333786	1.6551	1.60217	1.63269	1.59979	1.67227	1.58167
4.1675	-0.199318	0.666618	0.256062	0.240803	0.330925	1.67942	1.62458	1.6613	1.62268	1.70183	1.60599
4.17417	-0.198364	0.611782	0.253677	0.236988	0.329494	1.69897	1.6427	1.68514	1.64557	1.72615	1.63078
4.18083	-0.198364	0.555992	0.251293	0.233173	0.329018	1.71566	1.65749	1.70422	1.66655	1.74761	1.65319
4.1875	-0.199318	0.50211	0.249863	0.230789	0.329494	1.72758	1.66798	1.71947	1.68514	1.76764	1.67131
4.19417	-0.199795	0.452042	0.249386	0.228882	0.332355	1.73569	1.67418	1.73235	1.70135	1.78432	1.68371
4.20083	-0.199795	0.405788	0.249863	0.226021	0.33617	1.74046	1.67799	1.73998	1.71614	1.79577	1.68991
4.2075	-0.199795	0.363827	0.25034	0.22316	0.340462	1.74189	1.67942	1.74379	1.72901	1.80292	1.69134
4.21417	-0.201225	0.32568	0.249863	0.219822	0.3438	1.73855	1.67704	1.74522	1.73616	1.80721	1.68943
4.22083	-0.201702	0.292301	0.248432	0.215054	0.348091	1.73092	1.66559	1.74475	1.73855	1.80864	1.68705
4.2275	-0.201702	0.263691	0.245571	0.207901	0.353813	1.72138	1.647	1.74093	1.73807	1.80531	1.68467
4.23417	-0.202656	0.239372	0.242233	0.201225	0.357628	1.70946	1.62697	1.73426	1.73569	1.80006	1.68228
4.24083	-0.203609	0.218391	0.238419	0.196457	0.360012	1.69563	1.60885	1.72853	1.72997	1.79386	1.67656
4.2475	-0.20504	0.199318	0.235081	0.19455	0.362396	1.6799	1.59264	1.72377	1.72377	1.78766	1.66941
4.25417	-0.204086	0.184059	0.233173	0.194073	0.365257	1.66512	1.57881	1.719	1.71947	1.78003	1.66273
4.26083	-0.202656	0.170708	0.232697	0.195503	0.367165	1.65176	1.57166	1.71375	1.71518	1.77526	1.6551
4.2675	-0.201225	0.159264	0.233173	0.197411	0.366211	1.63984	1.57166	1.71089	1.70994	1.77479	1.64795
4.27417	-0.199795	0.149727	0.235558	0.199318	0.363827	1.62983	1.57499	1.71185	1.70565	1.77431	1.64175
4.28083	-0.198364	0.141621	0.240326	0.200272	0.361443	1.62363	1.57785	1.71423	1.70469	1.77288	1.63984
4.2875	-0.197411	0.137329	0.247002	0.198841	0.359058	1.6222	1.58119	1.71661	1.70708	1.77336	1.64175
4.29417	-0.197887	0.135899	0.254631	0.196457	0.356674	1.62697	1.58644	1.72234	1.71089	1.77908	1.64557
4.30083	-0.199318	0.138283	0.264645	0.193119	0.353336	1.63651	1.5955	1.73187	1.71852	1.78671	1.65224
4.3075	-0.201225	0.143528	0.277996	0.189781	0.350475	1.65081	1.60789	1.74332	1.7314	1.79529	1.66368
4.31417	-0.203133	0.150204	0.294685	0.187397	0.347137	1.66988	1.62363	1.75428	1.74856	1.80626	1.67894
4.32083	-0.20504	0.160217	0.315189	0.185013	0.344753	1.69325	1.64509	1.76668	1.76859	1.82295	1.69897
4.3275	-0.205994	0.171661	0.339985	0.183105	0.342846	1.72138	1.67418	1.78242	1.78909	1.8425	1.72377
4.33417	-0.205994	0.184059	0.368595	0.181198	0.341415	1.75095	1.70898	1.80054	1.81055	1.86253	1.75381
4.34083	-0.20504	0.196457	0.401497	0.181198	0.340939	1.78194	1.74522	1.82009	1.83439	1.88303	1.7848
4.3475	-0.203609	0.208855	0.439644	0.183105	0.341892	1.81723	1.78242	1.84393	1.85919	1.90496	1.81437
4.35417	-0.202656	0.220776	0.481606	0.185966	0.3438	1.85919	1.81961	1.87254	1.88446	1.92976	1.84536
4.36083	-0.203133	0.229836	0.524998	0.190258	0.346184	1.90449	1.85823	1.90401	1.91069	1.95646	1.87731
4.3675	-0.204563	0.235558	0.570297	0.195503	0.347137	1.95026	1.89829	1.93501	1.93739	1.98603	1.9083
4.37417	-0.205994	0.238419	0.617027	0.202656	0.349045	1.99747	1.94073	1.96314	1.96505	2.01702	1.93787
4.38083	-0.207424	0.237942	0.665665	0.210285	0.350952	2.04706	1.9865	1.99032	1.99509	2.04897	1.96791
4.3875	-0.209332	0.236034	0.713825	0.218391	0.351906	2.09665	2.03705	2.01511	2.02847	2.07996	2.00129
4.39417	-0.210762	0.230789	0.758648	0.226498	0.353813	2.14434	2.0895	2.03609	2.06327	2.11096	2.03514
4.40083	-0.210762	0.22459	0.799179	0.23365	0.358105	2.19107	2.14148	2.05231	2.09522	2.14005	2.06757
4.4075	-0.210762	0.218868	0.834942	0.239372	0.364304	2.23732	2.19059	2.06757	2.12336	2.16532	2.09904
4.41417	-0.210285	0.216007	0.864506	0.24271	0.371456	2.28357	2.23732	2.08426	2.14815	2.18487	2.12908
4.42083	-0.210762	0.217915	0.88501	0.245094	0.379086	2.32792	2.28071	2.09999	2.16913	2.19917	2.15578
4.4275	-0.210762	0.226021	0.895977	0.247002	0.387192	2.37226	2.32077	2.11287	2.18582	2.21157	2.17724
4.43417	-0.210762	0.242233	0.898361	0.247955	0.394344	2.41613	2.35653	2.1224	2.20013	2.22349	2.19536
4.44083	-0.212193	0.270844	0.893593	0.247955	0.39959	2.4581	2.39277	2.13146	2.21634	2.23589	2.21062
4.4475	-0.213623	0.313282	0.882149	0.248432	0.401974	2.49815	2.43139	2.14005	2.23446	2.24495	2.22445
4.45417	-0.215054	0.367641	0.864029	0.248909	0.40102	2.53677	2.47192	2.14529	2.25258	2.25258	2.23875
4.46083	-0.216484	0.431061	0.841141	0.248432	0.399113	2.5754	2.51198	2.14672	2.26784	2.25973	2.25401
4.4675	-0.218391	0.503063	0.813961	0.246525	0.397205	2.61307	2.55108	2.14624	2.28119	2.26784	2.27118
4.47417	-0.219345	0.582218	0.78392	0.241756	0.394344	2.64931	2.59209	2.14863	2.29073	2.27499	2.28786
4.48083	-0.219822	0.664234	0.750542	0.236034	0.39053	2.6865	2.63643	2.15292	2.29836	2.28119	2.30598
4.4875	-0.219345	0.743389	0.714779	0.229836	0.385761	2.7256	2.68316	2.15864	2.30742	2.28834	2.32315
4.49417	-0.219345	0.815868	0.677586	0.222683	0.380516	2.76756	2.72942	2.16389	2.32267	2.29979	2.34175
4.50083	-0.219345	0.876427	0.641823	0.215054	0.372887	2.81477	2.77615	2.17247	2.34222	2.31647	2.36368
4.5075	-0.218868	0.922203	0.60606	0.20647	0.36335	2.86818	2.82717	2.18582	2.36416	2.33698	2.38895
4.51417	-0.217915	0.949383	0.571728	0.197887	0.352383	2.9254	2.88248	2.20203	2.38943	2.3613	2.41804
4.52083	-0.216484	0.957489	0.538826	0.190735	0.342846	2.98595	2.9397	2.22158	2.41947	2.38943	2.44999
4.5275	-0.216484	0.947475	0.508308	0.185013	0.333786	3.04937	2.99644	2.24638	2.4519	2.42281	2.48861
4.53417	-0.216961	0.921726	0.478745	0.178814	0.326633	3.11852	3.05653	2.27928	2.48671	2.46143	2.53201
4.54083	-0.217438	0.883102	0.449657	0.174522	0.319481	3.19147	3.12376	2.32124	2.52819	2.50673	2.58064
4.5475	-0.218868	0.833035	0.421047	0.172138	0.312328	3.26824	3.19862	2.37226	2.58112	2.55871	2.63643
4.55417	-0.221729	0.773907	0.394344	0.170231	0.305176	3.35169	3.27873	2.43235	2.64502	2.61831	2.70224
4.56083	-0.225067	0.708103	0.369549	0.16737	0.29707	3.44229	3.36647	2.50149	2.71845	2.68698	2.77758
4.5675	-0.227451	0.638485	0.347137	0.163078	0.288963	3.54004	3.46231	2.58112	2.80142	2.76375	2.86102
4.57417	-0.228882	0.568867	0.326157	0.15831	0.279903	3.64208	3.56722	2.6722	2.89392	2.85006	2.95305
4.58083	-0.228882	0.502586	0.306129	0.154018	0.271797	3.74889	3.67689	2.77472	2.99311	2.94638	3.05414
4.5875	-0.227451	0.442982	0.286102	0.150681	0.266075	3.86095	3.78656	2.8863	3.09801	3.0508	3.16143
4.59417	-0.226021	0.390053	0.267506	0.148773	0.26226	3.97444	3.89671	3.00455	3.20864	3.16095	3.27301
4.60083	-0.224113	0.341892	0.25177	0.148773	0.259876	4.08649	4.00782	3.12805	3.32546	3.2773	3.38793
4.6075	-0.221729	0.298977	0.238895	0.150204	0.257015	4.19855	4.11749	3.25537	3.4461	3.3989	3.50428
4.61417	-0.219822	0.261307	0.228405	0.151157	0.253677	4.30918	4.22478	3.38316	3.5696	3.52478	3.62158
4.62083	-0.218868	0.227451	0.219822	0.152111	0.248432	4.41408	4.32873	3.50809	3.69549	3.65067	3.73888
4.6275	-0.218868	0.196457	0.212669	0.152111	0.242233	4.5104	4.42982	3.62921	3.8228	3.77321	3.85714
4.63417	-0.219345	0.168324	0.205517	0.151157	0.235558	4.59909	4.52709	3.74842	3.94773	3.8929	3.9711
4.64083	-0.220776	0.146389	0.196934	0.14925	0.229836	4.68206	4.61531	3.86381	4.06837	4.00734	4.07887
4.6475	-0.222206	0.131607	0.187874	0.14782	0.22459	4.75693	4.69255	3.97253	4.18139	4.11177	4.179
4.65417	-0.223637	0.121593	0.180721	0.14782	0.221252	4.82178	4.7574	4.07219	4.28486	4.20237	4.26817
4.66083	-0.224113	0.115395	0.175953	0.14925	0.220776	4.87709	4.81081	4.16088	4.37689	4.27866	4.34256
4.6675	-0.22459	0.11301	0.172138	0.150204	0.221729	4.92382	4.85229	4.23527	4.45795	4.34113	4.40168
4.67417	-0.224113	0.115395	0.168324	0.151157	0.220776	4.96054	4.88281	4.29487	4.52662	4.38976	4.45032
4.68083	-0.222206	0.119686	0.164509	0.152588	0.216961	4.98581	4.90236	4.34017	4.5805	4.42457	4.48895
4.6875	-0.220299	0.121593	0.160217	0.155449	0.213623	4.99868	4.90999	4.36878	4.61864	4.44889	4.51612
4.69417	-0.219345	0.12207	0.154018	0.160217	0.210762	4.99964	4.90522	4.38118	4.64344	4.46463	4.52995
4.70083	-0.218868	0.120163	0.145435	0.16737	0.207424	4.99058	4.88997	4.3788	4.65488	4.46987	4.53234
4.7075	-0.217438	0.117302	0.136852	0.175476	0.203609	4.9715	4.86517	4.36449	4.65107	4.46224	4.52232
4.71417	-0.216484	0.111103	0.128746	0.184536	0.202179	4.94289	4.83084	4.33969	4.63486	4.44126	4.49848
4.72083	-0.217438	0.101566	0.121117	0.192642	0.203609	4.90618	4.78697	4.30489	4.61054	4.40884	4.46224
4.7275	-0.218868	0.0905991	0.113964	0.198841	0.205994	4.86183	4.73738	4.26054	4.57954	4.36544	4.4179
4.73417	-0.220776	0.0782013	0.107288	0.201225	0.207901	4.81224	4.68397	4.20809	4.54092	4.31299	4.36735
4.74083	-0.222206	0.064373	0.103474	0.201225	0.210762	4.75788	4.6258	4.14896	4.49371	4.25434	4.31108
4.7475	-0.224113	0.0486374	0.101566	0.200272	0.213623	4.69875	4.56238	4.08411	4.43888	4.19092	4.24862
4.75417	-0.226021	0.0319481	0.0987053	0.200272	0.215054	4.63629	4.49514	4.01497	4.37784	4.12369	4.18425
4.76083	-0.227928	0.0152588	0.0934601	0.202656	0.21553	4.57287	4.42743	3.94154	4.31108	4.05407	4.11892
4.7675	-0.228882	-0.00190735	0.0863075	0.20504	0.215054	4.50897	4.35972	3.86524	4.23908	3.9835	4.05216
4.77417	-0.228882	-0.0185966	0.0786781	0.20647	0.21553	4.4446	4.29487	3.79038	4.16374	3.91197	3.9835
4.78083	-0.227451	-0.0329018	0.0700951	0.204563	0.217438	4.38023	4.23241	3.7179	4.08745	3.83997	3.91674
4.7875	-0.226498	-0.0443459	0.0600815	0.200748	0.219822	4.31919	4.1728	3.64637	4.01306	3.76797	3.85189
4.79417	-0.226021	-0.0524521	0.0495911	0.19598	0.220299	4.26292	4.11701	3.57485	3.94011	3.69883	3.78561
4.80083	-0.225544	-0.0581741	0.0419617	0.189781	0.218868	4.2119	4.06551	3.50714	3.87049	3.63445	3.7179
4.8075	-0.22459	-0.0624657	0.0362396	0.183582	0.216007	4.16327	4.0164	3.44467	3.80373	3.57342	3.6521
4.81417	-0.224113	-0.0662804	0.0300407	0.176907	0.212193	4.11844	3.96776	3.38602	3.74031	3.51477	3.59201
4.82083	-0.225067	-0.0710487	0.0228882	0.170231	0.207901	4.07887	3.92151	3.32928	3.68214	3.45755	3.53575
4.8275	-0.225067	-0.0767708	0.0143051	0.164032	0.204563	4.0431	3.88002	3.27587	3.6273	3.40414	3.48568
4.83417	-0.224113	-0.0834465	0.00619888	0.158787	0.204563	4.01068	3.84426	3.22771	3.57676	3.35598	3.44372
4.84083	-0.22316	-0.0920296	-0.00190735	0.153065	0.20647	3.98111	3.81517	3.1848	3.53146	3.31402	3.40939
4.8475	-0.223637	-0.101566	-0.00953674	0.146389	0.207901	3.9587	3.79276	3.14713	3.49379	3.27969	3.37887
4.85417	-0.22316	-0.112057	-0.0171661	0.140667	0.206947	3.94249	3.77893	3.11565	3.46279	3.25251	3.35121
4.86083	-0.221252	-0.122547	-0.0243187	0.134945	0.203609	3.93152	3.77131	3.09277	3.43609	3.23248	3.32689
4.8675	-0.217915	-0.133514	-0.0290871	0.128269	0.198841	3.92723	3.76844	3.07846	3.41511	3.2196	3.30782
4.87417	-0.214577	-0.145912	-0.0324249	0.120163	0.193119	3.93152	3.77035	3.06988	3.39985	3.2115	3.29494
4.88083	-0.212193	-0.159264	-0.0343323	0.112534	0.187874	3.9444	3.7775	3.06606	3.3884	3.20911	3.28922
4.8875	-0.209332	-0.173569	-0.0352859	0.106812	0.184059	3.96156	3.7899	3.06702	3.37934	3.20864	3.29018
4.89417	-0.206947	-0.189304	-0.0333786	0.103951	0.181198	3.9835	3.8085	3.07322	3.37648	3.2115	3.29781
4.90083	-0.20504	-0.20504	-0.0300407	0.103474	0.17786	4.00829	3.83234	3.08466	3.38078	3.22056	3.31116
4.9075	-0.204563	-0.219345	-0.0257492	0.10252	0.174046	4.03547	3.86095	3.09849	3.39127	3.23391	3.32785
4.91417	-0.204563	-0.231743	-0.0200272	0.100613	0.169754	4.06361	3.88956	3.11327	3.40509	3.25108	3.34501
4.92083	-0.203609	-0.24128	-0.0143051	0.0982285	0.164986	4.09174	3.91769	3.13091	3.42274	3.2692	3.36456
4.9275	-0.202179	-0.247478	-0.00762939	0.0963211	0.161648	4.12035	3.94678	3.15189	3.44515	3.2897	3.3865
4.93417	-0.200748	-0.250816	-0.000953674	0.0939369	0.160217	4.14896	3.97682	3.1743	3.47042	3.31068	3.40891
4.94083	-0.198841	-0.252247	0.00667572	0.0901222	0.161171	4.17662	4.00734	3.19767	3.49522	3.33214	3.43084
4.9475	-0.196457	-0.253677	0.0143051	0.0867844	0.163555	4.20237	4.03643	3.22151	3.51858	3.35312	3.45135
4.95417	-0.194073	-0.254154	0.0214577	0.084877	0.166416	4.2243	4.06075	3.24535	3.53909	3.37267	3.47137
4.96083	-0.191212	-0.255108	0.0286102	0.0834465	0.167847	4.24194	4.07791	3.2649	3.55577	3.3884	3.48854
4.9675	-0.187874	-0.254631	0.0362396	0.082016	0.1688	4.25529	4.08792	3.27682	3.5677	3.40033	3.50046
4.97417	-0.184536	-0.25034	0.0448227	0.0796318	0.169277	4.26435	4.09174	3.28207	3.5758	3.40986	3.50857
4.98083	-0.182152	-0.245094	0.0529289	0.0777245	0.169754	4.2696	4.08888	3.28016	3.57962	3.41463	3.51429
4.9875	-0.181198	-0.238895	0.0605583	0.0777245	0.169754	4.27151	4.0803	3.27253	3.58105	3.41511	3.51715
4.99417	-0.179768	-0.231743	0.067234	0.0786781	0.169277	4.26817	4.07028	3.25823	3.58057	3.41272	3.51524
5.00083	-0.178337	-0.22316	0.0734329	0.0805855	0.170231	4.2572	4.05931	3.24011	3.57628	3.40748	3.50761
5.0075	-0.17786	-0.215054	0.0801086	0.0815392	0.172138	4.24004	4.04453	3.22056	3.5677	3.39651	3.49665
5.01417	-0.17786	-0.209808	0.0858307	0.0810623	0.175476	4.21858	4.02403	3.20005	3.55387	3.38078	3.48186
5.02083	-0.177383	-0.205517	0.0901222	0.0810623	0.178814	4.19188	3.99733	3.17621	3.53432	3.36218	3.46184
5.0275	-0.176907	-0.201225	0.0939369	0.0810623	0.183105	4.15802	3.96585	3.15046	3.51	3.34024	3.43418
5.03417	-0.175476	-0.195503	0.099659	0.0805855	0.187874	4.11987	3.93057	3.12328	3.48091	3.31306	3.4008
5.04083	-0.174999	-0.18692	0.105858	0.0777245	0.192642	4.07982	3.89194	3.09372	3.44944	3.28302	3.36647
5.0475	-0.174522	-0.17786	0.11158	0.0748634	0.196457	4.03738	3.85141	3.06129	3.41511	3.25108	3.33166
5.05417	-0.173569	-0.168324	0.116348	0.0739098	0.199318	3.99303	3.81184	3.02601	3.37648	3.21817	3.2959
5.06083	-0.173092	-0.157833	0.12207	0.0753403	0.201702	3.9463	3.77226	2.99025	3.33548	3.17907	3.25823
5.0675	-0.173092	-0.14782	0.128269	0.0767708	0.204086	3.89862	3.73077	2.95305	3.29447	3.13473	3.22151
5.07417	-0.173569	-0.139236	0.133038	0.0786781	0.205994	3.84998	3.68547	2.91491	3.25346	3.08847	3.1867
5.08083	-0.173092	-0.133514	0.134945	0.0815392	0.206947	3.80182	3.63874	2.87628	3.21198	3.04127	3.14951
5.0875	-0.173092	-0.127792	0.134945	0.084877	0.207424	3.75366	3.59058	2.83813	3.16954	2.99406	3.10946
5.09417	-0.174046	-0.119686	0.134945	0.087738	0.206947	3.70359	3.54099	2.7957	3.1271	2.94638	3.06511
5.10083	-0.174999	-0.109196	0.136852	0.0896454	0.20504	3.654	3.49045	2.74897	3.08275	2.90298	3.02029
5.1075	-0.17643	-0.0972748	0.139236	0.0910759	0.202656	3.60727	3.44276	2.70128	3.03745	2.8615	2.97499
5.11417	-0.178814	-0.0829697	0.141144	0.0920296	0.200748	3.56245	3.40033	2.65551	2.99215	2.82049	2.92826
5.12083	-0.182152	-0.0653267	0.142574	0.0925064	0.200748	3.51715	3.35979	2.61211	2.94781	2.77996	2.882
5.1275	-0.184536	-0.0462532	0.144482	0.0925064	0.202656	3.46994	3.32069	2.57063	2.90346	2.73943	2.83718
5.13417	-0.185966	-0.0271797	0.144005	0.0939369	0.206947	3.42178	3.28302	2.53248	2.86007	2.69842	2.7957
5.14083	-0.187874	-0.00667572	0.139236	0.0958443	0.213623	3.37362	3.24678	2.4972	2.81715	2.65646	2.7566
5.1475	-0.189304	0.0171661	0.13113	0.099659	0.220776	3.32355	3.2115	2.46286	2.77376	2.61545	2.71893
5.15417	-0.189781	0.0424385	0.122547	0.104427	0.226974	3.27301	3.17287	2.42805	2.73037	2.57826	2.68316
5.16083	-0.190258	0.0696182	0.113964	0.109673	0.23222	3.22294	3.13091	2.39182	2.68793	2.54345	2.64835
5.1675	-0.191689	0.0991821	0.105381	0.114441	0.236511	3.17717	3.08752	2.3551	2.64931	2.51102	2.61307
5.17417	-0.194073	0.131607	0.0982285	0.116825	0.239372	3.1352	3.04651	2.31886	2.6145	2.48098	2.57874
5.18083	-0.196457	0.164509	0.0925064	0.116348	0.240803	3.09753	3.0098	2.28691	2.58255	2.4519	2.54631
5.1875	-0.198364	0.196457	0.0886917	0.115395	0.239849	3.06654	2.97546	2.25973	2.55251	2.42472	2.5177
5.19417	-0.201225	0.225067	0.0853539	0.114918	0.239849	3.04174	2.94447	2.23637	2.52199	2.39754	2.49004
5.20083	-0.204563	0.249863	0.082016	0.114918	0.240803	3.01933	2.9192	2.21443	2.49195	2.37083	2.46239
5.2075	-0.206947	0.268936	0.0777245	0.113964	0.241756	2.99692	2.89917	2.19393	2.46191	2.34556	2.43568
5.21417	-0.208855	0.279903	0.0710487	0.113964	0.24271	2.97546	2.88105	2.17485	2.4333	2.32267	2.4128
5.22083	-0.210762	0.281811	0.0629425	0.113964	0.24271	2.95544	2.86198	2.15578	2.4085	2.30312	2.39325
5.2275	-0.212193	0.275135	0.0538826	0.112534	0.243187	2.93589	2.84386	2.13814	2.38895	2.28548	2.37513
5.23417	-0.2141	0.259399	0.0457764	0.107765	0.24271	2.91681	2.83194	2.12383	2.37274	2.26879	2.35844
5.24083	-0.216007	0.238419	0.0371933	0.100613	0.241756	2.90251	2.82526	2.11477	2.36082	2.25449	2.34413
5.2475	-0.217915	0.211239	0.0300407	0.0953674	0.239372	2.89536	2.8224	2.11	2.35224	2.24257	2.33173
5.25417	-0.220299	0.179291	0.0257492	0.0915527	0.236988	2.89679	2.82097	2.10714	2.34747	2.23398	2.32029
5.26083	-0.221729	0.144005	0.0243187	0.0882149	0.236034	2.90155	2.8224	2.10619	2.34556	2.22826	2.31171
5.2675	-0.22316	0.108242	0.0238419	0.0858307	0.234127	2.9068	2.82669	2.10619	2.34509	2.22683	2.30551
5.27417	-0.22316	0.0724792	0.0224113	0.0853539	0.230312	2.913	2.83098	2.10667	2.34556	2.23064	2.30551
5.28083	-0.22316	0.0338554	0.0224113	0.084877	0.226021	2.9211	2.83623	2.10762	2.34652	2.23923	2.31218
5.2875	-0.22316	-0.00619888	0.0228882	0.0829697	0.221729	2.93016	2.84147	2.11048	2.3489	2.25163	2.32315
5.29417	-0.22316	-0.0462532	0.0252724	0.0810623	0.216961	2.93875	2.84863	2.11573	2.35176	2.26688	2.33316
5.30083	-0.224113	-0.0858307	0.0271797	0.0777245	0.210762	2.94828	2.85625	2.12288	2.35415	2.28119	2.33936
5.3075	-0.226498	-0.124931	0.0295639	0.0753403	0.20504	2.96116	2.86674	2.13242	2.35748	2.29359	2.34604
5.31417	-0.228882	-0.161648	0.0338554	0.0734329	0.200748	2.97594	2.87819	2.14386	2.36225	2.30598	2.35367
5.32083	-0.231266	-0.195026	0.0400543	0.0720024	0.19598	2.99168	2.89011	2.15673	2.36845	2.31743	2.36082
5.3275	-0.232697	-0.225067	0.0472069	0.0700951	0.191212	3.00598	2.90251	2.17056	2.37703	2.32649	2.36893
5.33417	-0.232697	-0.25177	0.0543594	0.067234	0.188351	3.01886	2.91538	2.18391	2.38752	2.33507	2.37942
5.34083	-0.23222	-0.274181	0.0624657	0.0658035	0.187397	3.02935	2.92826	2.19584	2.39801	2.34461	2.39277
5.3475	-0.230789	-0.294209	0.0720024	0.0658035	0.187874	3.03602	2.93684	2.2049	2.4085	2.35462	2.40469
5.35417	-0.228882	-0.312328	0.0844002	0.0667572	0.188351	3.04079	2.94113	2.21062	2.42043	2.36225	2.41232
5.36083	-0.227451	-0.329494	0.0987053	0.0691414	0.190258	3.0427	2.94161	2.21348	2.43235	2.36559	2.41947
5.3675	-0.227451	-0.344276	0.115395	0.0739098	0.193596	3.04365	2.93827	2.21443	2.44045	2.36607	2.42758
5.37417	-0.228882	-0.355721	0.133514	0.0810623	0.196457	3.0427	2.92873	2.21491	2.44284	2.36225	2.43378
5.38083	-0.231266	-0.365257	0.154495	0.0896454	0.197411	3.03888	2.913	2.21491	2.44188	2.35558	2.43521
5.3875	-0.234604	-0.37241	0.178337	0.0991821	0.199318	3.03268	2.89536	2.21634	2.43998	2.34699	2.43187
5.39417	-0.236988	-0.379562	0.203133	0.11158	0.201702	3.02315	2.87724	2.21777	2.43711	2.33984	2.42662
5.40083	-0.238895	-0.386238	0.227928	0.128269	0.20647	3.0098	2.85673	2.21729	2.43473	2.33412	2.41899
5.4075	-0.239849	-0.392914	0.253677	0.14782	0.213623	2.99168	2.83384	2.21491	2.43473	2.32887	2.40946
5.41417	-0.239849	-0.400066	0.280857	0.168324	0.222683	2.96783	2.81096	2.20966	2.43664	2.32363	2.39801
5.42083	-0.238895	-0.409126	0.308514	0.188828	0.234604	2.94209	2.7895	2.20156	2.43902	2.31886	2.38705
5.4275	-0.237465	-0.418663	0.337601	0.210285	0.249863	2.91634	2.76804	2.19154	2.43855	2.31504	2.37846
5.43417	-0.236034	-0.4282	0.370502	0.231266	0.268459	2.89202	2.74658	2.18248	2.4333	2.30932	2.37179
5.44083	-0.235558	-0.434875	0.405788	0.252724	0.288486	2.86818	2.7256	2.1739	2.42281	2.30074	2.36464
5.4475	-0.235081	-0.439167	0.441074	0.274181	0.308514	2.84624	2.707	2.16627	2.4085	2.28977	2.3551
5.45417	-0.234604	-0.441551	0.476837	0.29707	0.328541	2.82907	2.68936	2.16293	2.39372	2.27928	2.34318
5.46083	-0.234604	-0.444412	0.514984	0.319958	0.350952	2.81334	2.67029	2.16389	2.37942	2.2707	2.33126
5.4675	-0.235081	-0.447273	0.553608	0.3438	0.376701	2.79474	2.64931	2.16722	2.3675	2.26307	2.31981
5.47417	-0.235081	-0.449657	0.590801	0.368595	0.403881	2.77281	2.6288	2.16866	2.35939	2.25639	2.3098
5.48083	-0.234604	-0.452995	0.627518	0.394821	0.431538	2.74801	2.61021	2.16961	2.35605	2.25401	2.30122
5.4875	-0.234127	-0.45681	0.665188	0.421524	0.460625	2.72322	2.59304	2.17104	2.35558	2.25687	2.29788
5.49417	-0.234604	-0.461578	0.702858	0.449181	0.491619	2.6989	2.57874	2.1739	2.35558	2.26116	2.29931
5.50083	-0.235558	-0.464439	0.739574	0.478745	0.523567	2.67649	2.56872	2.17867	2.3551	2.26355	2.30312
5.5075	-0.235558	-0.46587	0.776291	0.510693	0.555515	2.65932	2.563	2.18725	2.35605	2.26641	2.30598
5.51417	-0.235558	-0.466824	0.812054	0.541687	0.586987	2.6474	2.55871	2.20108	2.36034	2.27356	2.30885
5.52083	-0.235081	-0.468254	0.847816	0.571251	0.619888	2.64215	2.55299	2.22158	2.36702	2.28405	2.31409
5.5275	-0.234604	-0.469685	0.882626	0.600338	0.654697	2.64025	2.54822	2.24543	2.37465	2.29931	2.32029
5.53417	-0.23365	-0.470161	0.916004	0.628948	0.69046	2.63929	2.5444	2.27213	2.38705	2.31934	2.32792
5.54083	-0.231743	-0.471115	0.948906	0.657558	0.725746	2.63929	2.54154	2.29979	2.4066	2.34509	2.34079
5.5475	-0.230312	-0.47493	0.980854	0.684261	0.760555	2.63882	2.54107	2.32887	2.43044	2.37608	2.35987
5.55417	-0.229836	-0.479221	1.01376	0.710487	0.795364	2.63739	2.54202	2.35891	2.4538	2.40898	2.38371
5.56083	-0.230312	-0.484467	1.04618	0.737667	0.83065	2.63405	2.54583	2.38991	2.47478	2.44284	2.4066
5.5675	-0.230789	-0.489712	1.07908	0.764847	0.865936	2.63023	2.55108	2.42233	2.49624	2.47717	2.42758
5.57417	-0.230789	-0.497818	1.11103	0.793457	0.901699	2.62928	2.5568	2.45619	2.51913	2.51055	2.44761
5.58083	-0.230312	-0.507832	1.14202	0.82159	0.937462	2.63166	2.563	2.49052	2.5425	2.54154	2.4662
5.5875	-0.230312	-0.515461	1.17302	0.850677	0.972748	2.63739	2.5692	2.52247	2.56729	2.5692	2.4848
5.59417	-0.231266	-0.52166	1.20354	0.879288	1.00851	2.64549	2.57349	2.55251	2.59304	2.59638	2.50483
5.60083	-0.23222	-0.525951	1.23405	0.905991	1.0438	2.65551	2.57826	2.58112	2.61879	2.62213	2.52819
5.6075	-0.23365	-0.530243	1.26362	0.930309	1.07861	2.66552	2.58493	2.60735	2.64359	2.64692	2.55394
5.61417	-0.235558	-0.533581	1.29414	0.953674	1.11341	2.67124	2.59209	2.63023	2.66457	2.67029	2.57921
5.62083	-0.237942	-0.535011	1.32418	0.977516	1.14822	2.67363	2.59876	2.64931	2.68078	2.69175	2.60258
5.6275	-0.238895	-0.536442	1.35279	1.0004	1.18446	2.67267	2.60353	2.66647	2.68984	2.7113	2.6226
5.63417	-0.238895	-0.536919	1.38092	1.02329	1.22166	2.67124	2.60782	2.68316	2.69604	2.72655	2.63596
5.64083	-0.237465	-0.536442	1.40858	1.04761	1.26028	2.66981	2.60925	2.69651	2.70128	2.73848	2.64359
5.6475	-0.235558	-0.534534	1.43576	1.07336	1.29986	2.66838	2.6083	2.70605	2.70605	2.74611	2.64978
5.65417	-0.234127	-0.53072	1.46198	1.09863	1.34134	2.66743	2.6021	2.7132	2.71034	2.7504	2.65455
5.66083	-0.23365	-0.526428	1.48773	1.12438	1.38378	2.66647	2.59447	2.71845	2.71511	2.75326	2.65789
5.6675	-0.234127	-0.522137	1.51396	1.14965	1.42717	2.666	2.5897	2.72131	2.71988	2.75373	2.65932
5.67417	-0.235558	-0.518799	1.53875	1.17445	1.47057	2.66504	2.58827	2.71893	2.72226	2.75183	2.6598
5.68083	-0.237942	-0.516415	1.56403	1.19829	1.51205	2.66218	2.58875	2.71368	2.72083	2.74563	2.65837
5.6875	-0.239849	-0.51403	1.58978	1.22309	1.55258	2.65789	2.5878	2.707	2.71749	2.73848	2.65217
5.69417	-0.24128	-0.511169	1.61695	1.24884	1.59216	2.65026	2.58493	2.69747	2.71225	2.72942	2.64549
5.70083	-0.243187	-0.508308	1.64318	1.27363	1.63031	2.63977	2.58112	2.68459	2.70462	2.71702	2.63977
5.7075	-0.244617	-0.505924	1.6675	1.29747	1.66798	2.62737	2.57349	2.66838	2.69699	2.70128	2.63596
5.71417	-0.245571	-0.504017	1.68991	1.32132	1.70565	2.6145	2.56348	2.65169	2.68841	2.68364	2.62976
5.72083	-0.244617	-0.504017	1.71041	1.34468	1.74427	2.60067	2.55251	2.63405	2.67887	2.66457	2.62022
5.7275	-0.243664	-0.506878	1.72997	1.36757	1.78432	2.58589	2.5425	2.61402	2.66647	2.64454	2.61164
5.73417	-0.24271	-0.510693	1.74809	1.3895	1.82581	2.57349	2.53296	2.59256	2.65074	2.6226	2.60115
5.74083	-0.24128	-0.514984	1.76573	1.41048	1.86872	2.56348	2.5239	2.57158	2.63119	2.60162	2.58589
5.7475	-0.239849	-0.517845	1.78385	1.43099	1.91164	2.55489	2.51436	2.54965	2.60925	2.5816	2.56681
5.75417	-0.237942	-0.519753	1.80292	1.45102	1.9536	2.5444	2.5034	2.52485	2.5878	2.56205	2.54726
5.76083	-0.236988	-0.519753	1.82056	1.47152	1.99461	2.53534	2.49052	2.49577	2.56777	2.54059	2.52819
5.7675	-0.236511	-0.518799	1.83725	1.49298	2.03419	2.52771	2.47717	2.46668	2.54822	2.51722	2.50673
5.77417	-0.236511	-0.517845	1.8549	1.51443	2.0709	2.52056	2.46525	2.43855	2.52676	2.49243	2.48384
5.78083	-0.236511	-0.516891	1.87254	1.53399	2.10571	2.51293	2.45476	2.41089	2.50626	2.46716	2.46191
5.7875	-0.236511	-0.516415	1.88923	1.55354	2.13909	2.50483	2.44808	2.38371	2.4848	2.44141	2.43998
5.79417	-0.236988	-0.516415	1.90449	1.57261	2.17247	2.49815	2.44474	2.35796	2.46143	2.41804	2.41804
5.80083	-0.237465	-0.517368	1.91879	1.58978	2.20537	2.49147	2.44427	2.33555	2.43616	2.39706	2.39801
5.8075	-0.237465	-0.519753	1.93214	1.60408	2.23827	2.48766	2.44713	2.31504	2.41232	2.37703	2.38228
5.81417	-0.236511	-0.523567	1.94454	1.61743	2.27118	2.48861	2.45285	2.29406	2.3942	2.35796	2.36845
5.82083	-0.235558	-0.529289	1.95694	1.63174	2.3036	2.49386	2.46096	2.27213	2.37942	2.33984	2.35653
5.8275	-0.235081	-0.535488	1.96981	1.647	2.33603	2.50101	2.46859	2.25019	2.36893	2.3222	2.34461
5.83417	-0.234604	-0.542164	1.98317	1.66321	2.36654	2.50959	2.47812	2.23112	2.36273	2.30503	2.33269
5.84083	-0.234127	-0.54884	1.99699	1.6799	2.39611	2.52056	2.48909	2.21539	2.36225	2.28977	2.32172
5.8475	-0.234127	-0.554085	2.01225	1.69659	2.42424	2.53201	2.49958	2.19965	2.36368	2.27642	2.31123
5.85417	-0.234127	-0.558853	2.02751	1.71423	2.4519	2.54297	2.50721	2.18296	2.36273	2.26355	2.30265
5.86083	-0.234127	-0.563622	2.04229	1.73378	2.48003	2.55299	2.51293	2.1677	2.35987	2.25163	2.29359
5.8675	-0.23365	-0.568867	2.05803	1.75142	2.50721	2.56538	2.5177	2.15578	2.35415	2.24209	2.28596
5.87417	-0.234127	-0.575066	2.0752	1.76525	2.53105	2.57969	2.51961	2.14577	2.34652	2.23255	2.28167
5.88083	-0.234604	-0.582218	2.09427	1.77765	2.55156	2.59161	2.51913	2.13623	2.33603	2.22206	2.2788
5.8875	-0.235081	-0.589848	2.11525	1.79052	2.56968	2.59829	2.51913	2.12908	2.32506	2.20966	2.27642
5.89417	-0.235558	-0.597	2.13623	1.80292	2.58636	2.59924	2.51961	2.12383	2.31457	2.19774	2.27118
5.90083	-0.236511	-0.604153	2.15721	1.81437	2.60162	2.59686	2.51722	2.11906	2.30503	2.18534	2.26688
5.9075	-0.237465	-0.611305	2.17628	1.82724	2.61545	2.59113	2.51102	2.11143	2.2974	2.17199	2.26307
5.91417	-0.238895	-0.618935	2.19393	1.84345	2.63023	2.5835	2.5034	2.09999	2.29168	2.15578	2.25925
5.92083	-0.239849	-0.62561	2.21062	1.86062	2.64645	2.57444	2.49529	2.08426	2.28548	2.14052	2.25449
5.9275	-0.24128	-0.630856	2.22635	1.87635	2.66361	2.56252	2.48289	2.06804	2.27833	2.12669	2.24733
5.93417	-0.241756	-0.635624	2.2397	1.89161	2.68078	2.54774	2.46668	2.04945	2.26831	2.1143	2.23875
5.94083	-0.24128	-0.639915	2.25163	1.90687	2.69556	2.52867	2.44951	2.02942	2.25544	2.1019	2.22683
5.9475	-0.240326	-0.642776	2.26259	1.92261	2.707	2.50387	2.43187	2.01035	2.23875	2.08998	2.21062
5.95417	-0.238895	-0.644684	2.27261	1.93739	2.71606	2.47669	2.40898	1.99509	2.21729	2.07806	2.19107
5.96083	-0.237942	-0.647068	2.28024	1.95074	2.72369	2.44808	2.37989	1.98174	2.1944	2.06518	2.16961
5.9675	-0.236988	-0.651836	2.285	1.96218	2.73085	2.41804	2.34842	1.96695	2.17152	2.04945	2.1472
5.97417	-0.236988	-0.656605	2.28596	1.97172	2.73561	2.38752	2.31838	1.95074	2.14958	2.03323	2.12574
5.98083	-0.237942	-0.66185	2.28357	1.97983	2.738	2.35748	2.28834	1.93548	2.12717	2.01893	2.10619
5.9875	-0.239372	-0.668049	2.27642	1.98603	2.74086	2.3284	2.25782	1.92261	2.10524	2.00605	2.08998
5.99417	-0.239849	-0.674248	2.26593	1.9908	2.7442	2.29597	2.23017	1.91021	2.08664	1.99509	2.07424
6.00083	-0.240326	-0.679493	2.25163	1.99509	2.74658	2.26212	2.2049	1.89924	2.06947	1.98507	2.05755
6.0075	-0.24128	-0.682354	2.23398	1.99938	2.74658	2.22921	2.18058	1.89161	2.05374	1.97744	2.04134
6.01417	-0.241756	-0.683308	2.21348	2.00176	2.74515	2.1987	2.15578	1.88875	2.03991	1.96981	2.02608
6.02083	-0.240803	-0.682354	2.18916	2.00224	2.7442	2.16913	2.13003	1.88971	2.02703	1.96266	2.01321
6.0275	-0.239849	-0.67997	2.16341	1.99938	2.74324	2.141	2.10476	1.89495	2.0175	1.95837	2.00081
6.03417	-0.238895	-0.676155	2.13575	1.99413	2.74229	2.1143	2.07853	1.90496	2.00796	1.95742	1.99032
6.04083	-0.237942	-0.671864	2.10667	1.98555	2.74086	2.08712	2.05278	1.91784	1.9989	1.96075	1.9846
6.0475	-0.237942	-0.668526	2.07567	1.97601	2.73943	2.05994	2.02799	1.9331	1.99366	1.96838	1.98269
6.05417	-0.239372	-0.666618	2.04325	1.96505	2.73752	2.03562	2.00367	1.95312	1.99318	1.97983	1.98364
6.06083	-0.24128	-0.665188	2.01035	1.95169	2.73514	2.01559	1.98221	1.97744	1.99747	1.99556	1.98793
6.0675	-0.24271	-0.662327	1.97649	1.93644	2.7318	1.99795	1.96266	2.00319	2.00605	2.01321	1.99604
6.07417	-0.243187	-0.658512	1.94073	1.91927	2.7256	1.98269	1.94359	2.03085	2.01941	2.03419	2.00796
6.08083	-0.24271	-0.653267	1.90258	1.90115	2.71606	1.96886	1.9269	2.06232	2.04039	2.05803	2.02322
6.0875	-0.241756	-0.647068	1.86157	1.88017	2.70414	1.95599	1.91164	2.09808	2.06518	2.08569	2.04325
6.09417	-0.239849	-0.638008	1.82104	1.85633	2.68984	1.9412	1.89781	2.13671	2.09141	2.11811	2.06661
6.10083	-0.237465	-0.629425	1.78146	1.83058	2.6722	1.92404	1.88351	2.17724	2.11954	2.1553	2.09141
6.1075	-0.236034	-0.619888	1.74093	1.80435	2.65121	1.90544	1.86825	2.22063	2.15054	2.19584	2.11811
6.11417	-0.235558	-0.610352	1.69945	1.77717	2.62928	1.88684	1.85394	2.26831	2.18439	2.23684	2.14672
6.12083	-0.236034	-0.600815	1.65653	1.74809	2.60782	1.87063	1.84059	2.316	2.21968	2.27547	2.17628
6.1275	-0.236511	-0.592232	1.61362	1.71947	2.58636	1.8568	1.82772	2.36225	2.25496	2.31028	2.20203
6.13417	-0.237465	-0.585079	1.57022	1.69134	2.56348	1.84536	1.81484	2.40612	2.2893	2.33793	2.22349
6.14083	-0.238895	-0.579357	1.52636	1.66416	2.53868	1.83392	1.80197	2.44665	2.32315	2.35891	2.24257
6.1475	-0.240326	-0.575066	1.48344	1.63651	2.51293	1.82199	1.78957	2.47955	2.35415	2.3737	2.25878
6.15417	-0.242233	-0.571728	1.44243	1.60789	2.48575	1.8096	1.77765	2.50196	2.37942	2.38323	2.2707
6.16083	-0.244141	-0.568867	1.40285	1.57881	2.45714	1.79577	1.7643	2.51627	2.39754	2.38895	2.27833
6.1675	-0.245571	-0.566959	1.36423	1.54924	2.4271	1.78194	1.74952	2.52533	2.41137	2.39372	2.28405
6.17417	-0.246048	-0.566006	1.32561	1.5173	2.39563	1.76525	1.73283	2.52867	2.42281	2.39897	2.28739
6.18083	-0.245571	-0.564575	1.28698	1.48344	2.3632	1.74618	1.71614	2.52581	2.43092	2.40183	2.28596
6.1875	-0.244617	-0.561237	1.24884	1.45006	2.33078	1.72615	1.69897	2.51722	2.4333	2.39849	2.27785
6.19417	-0.244617	-0.557423	1.21212	1.41859	2.29788	1.70612	1.68085	2.50483	2.43187	2.38705	2.26498
6.20083	-0.244617	-0.553131	1.17826	1.38712	2.26307	1.68514	1.66082	2.48766	2.42567	2.3694	2.24638
6.2075	-0.245571	-0.548363	1.14632	1.35517	2.22683	1.6613	1.63889	2.46477	2.4128	2.34318	2.22206
6.21417	-0.247002	-0.541687	1.11723	1.32322	2.18964	1.63603	1.616	2.43711	2.39229	2.30885	2.19345
6.22083	-0.248432	-0.534534	1.09005	1.2908	2.15244	1.60885	1.58978	2.40707	2.36416	2.26879	2.16341
6.2275	-0.249386	-0.529289	1.06335	1.2598	2.1143	1.58215	1.5626	2.37465	2.33173	2.22731	2.13385
6.23417	-0.249386	-0.525475	1.0376	1.22929	2.07615	1.55497	1.53589	2.33889	2.29549	2.18582	2.10285
6.24083	-0.248909	-0.52166	1.01137	1.19972	2.03848	1.52779	1.51062	2.29883	2.25735	2.14434	2.06852
6.2475	-0.247955	-0.516415	0.984192	1.17159	2.00176	1.50156	1.48487	2.25592	2.21634	2.10238	2.03276
6.25417	-0.246525	-0.510693	0.957966	1.14489	1.96552	1.47772	1.4596	2.20919	2.17438	2.06089	1.99556
6.26083	-0.246525	-0.503063	0.93317	1.11961	1.92928	1.45578	1.43576	2.15816	2.13051	2.01893	1.95599
6.2675	-0.247002	-0.491619	0.910282	1.09625	1.89638	1.43385	1.41335	2.10428	2.08569	1.97649	1.91212
6.27417	-0.247478	-0.477791	0.889778	1.07336	1.86396	1.41001	1.3895	2.0504	2.04086	1.93453	1.86586
6.28083	-0.247955	-0.461102	0.870705	1.0519	1.83058	1.38712	1.36423	1.99795	1.99413	1.89447	1.82056
6.2875	-0.247478	-0.444412	0.854015	1.03235	1.79625	1.36614	1.34182	1.94454	1.94597	1.85251	1.77526
6.29417	-0.247955	-0.426292	0.838757	1.01423	1.76334	1.34659	1.32227	1.88971	1.89638	1.80769	1.73092
6.30083	-0.247955	-0.408649	0.824928	0.99659	1.73187	1.32799	1.3032	1.83439	1.84584	1.76287	1.68991
6.3075	-0.247478	-0.390053	0.811577	0.977516	1.69897	1.30987	1.28365	1.78051	1.79529	1.719	1.65129
6.31417	-0.246048	-0.369072	0.798702	0.957012	1.66559	1.29271	1.26553	1.72949	1.74618	1.67608	1.61457
6.32083	-0.245094	-0.346184	0.787258	0.935078	1.63221	1.27459	1.25027	1.68276	1.69897	1.63364	1.57928
6.3275	-0.244141	-0.321865	0.776768	0.913143	1.60074	1.25551	1.23453	1.6408	1.65367	1.59407	1.54734
6.33417	-0.244141	-0.295639	0.768185	0.893116	1.56927	1.23549	1.21832	1.60313	1.61076	1.5583	1.51682
6.34083	-0.243664	-0.266552	0.759602	0.874519	1.53828	1.21546	1.20115	1.56879	1.57213	1.52397	1.48582
6.3475	-0.24271	-0.236511	0.751019	0.857353	1.50728	1.19734	1.18303	1.53828	1.5378	1.49107	1.45674
6.35417	-0.241756	-0.205994	0.743389	0.843525	1.47772	1.17922	1.16396	1.50871	1.50633	1.45864	1.42956
6.36083	-0.241756	-0.174046	0.73576	0.832081	1.45006	1.16205	1.14489	1.47963	1.47581	1.42717	1.4019
6.3675	-0.242233	-0.14019	0.727654	0.82016	1.42384	1.14584	1.12629	1.44911	1.44434	1.39666	1.37281
6.37417	-0.241756	-0.104427	0.720501	0.807762	1.39904	1.13201	1.10817	1.42002	1.41382	1.36662	1.34516
6.38083	-0.24128	-0.0691414	0.714779	0.795364	1.37329	1.12152	1.09291	1.39236	1.38569	1.33848	1.32036
6.3875	-0.24271	-0.0352859	0.710011	0.783443	1.34659	1.11437	1.08147	1.36566	1.35946	1.31178	1.29795
6.39417	-0.243664	-0.00476837	0.706196	0.771999	1.31989	1.11055	1.07384	1.33848	1.3361	1.28937	1.2784
6.40083	-0.243187	0.0228882	0.702858	0.760555	1.29509	1.10817	1.06764	1.31178	1.31559	1.27316	1.26219
6.4075	-0.24271	0.0472069	0.699997	0.751019	1.2722	1.10483	1.06525	1.28841	1.30081	1.26028	1.24884
6.41417	-0.242233	0.0691414	0.697136	0.743389	1.25122	1.09959	1.06621	1.26886	1.28937	1.25122	1.23835
6.42083	-0.24271	0.0882149	0.692368	0.737667	1.23215	1.09243	1.06907	1.25456	1.28031	1.24502	1.22833
6.4275	-0.24271	0.105858	0.686646	0.733852	1.21403	1.08433	1.07098	1.24359	1.26982	1.24025	1.21784
6.43417	-0.243664	0.122547	0.680447	0.731468	1.19781	1.0767	1.07098	1.23549	1.25694	1.23262	1.2064
6.44083	-0.245094	0.137806	0.673771	0.730038	1.18208	1.07193	1.0705	1.23024	1.24359	1.22261	1.19591
6.4475	-0.246525	0.153065	0.667572	0.729084	1.16634	1.07002	1.0705	1.2269	1.23119	1.21164	1.18732
6.45417	-0.246525	0.1688	0.662327	0.729084	1.15013	1.07145	1.07145	1.22452	1.21784	1.20306	1.1797
6.46083	-0.245571	0.185013	0.658512	0.72813	1.13487	1.07574	1.07336	1.22118	1.20449	1.19781	1.17493
6.4675	-0.244617	0.199795	0.654221	0.7267	1.122	1.08194	1.07527	1.21784	1.19352	1.19543	1.17207
6.47417	-0.243664	0.212669	0.650406	0.724316	1.11055	1.0891	1.07622	1.21546	1.18732	1.19638	1.17445
6.48083	-0.241756	0.22459	0.645161	0.721455	1.09911	1.09673	1.07813	1.21403	1.18637	1.19925	1.17826
6.4875	-0.240326	0.234127	0.637531	0.718594	1.08814	1.10531	1.08099	1.2126	1.18828	1.20449	1.18256
6.49417	-0.239372	0.240326	0.628471	0.716209	1.07956	1.11341	1.0848	1.21164	1.19305	1.20974	1.18828
6.50083	-0.239372	0.243187	0.619411	0.715256	1.07241	1.12057	1.08957	1.21212	1.20163	1.21307	1.19591
6.5075	-0.239372	0.247002	0.610828	0.715256	1.06621	1.12724	1.0972	1.21593	1.20926	1.21546	1.20449
6.51417	-0.238895	0.252247	0.600815	0.715256	1.06049	1.13392	1.1096	1.22023	1.21212	1.21927	1.21117
6.52083	-0.237942	0.258446	0.589371	0.715733	1.05429	1.13916	1.12486	1.2269	1.21021	1.22213	1.21593
6.5275	-0.237465	0.264168	0.57888	0.71764	1.04856	1.14393	1.13821	1.23453	1.21069	1.22309	1.21927
6.53417	-0.237942	0.270844	0.568867	0.720024	1.04332	1.15108	1.14727	1.24311	1.21593	1.22309	1.22118
6.54083	-0.237942	0.277519	0.557899	0.721455	1.03855	1.15967	1.15347	1.25027	1.22213	1.22643	1.22213
6.5475	-0.237465	0.282288	0.545502	0.721455	1.03426	1.17016	1.15871	1.25694	1.22881	1.23215	1.22499
6.55417	-0.236034	0.284195	0.53215	0.720501	1.03092	1.1816	1.16301	1.26123	1.23692	1.23787	1.22976
6.56083	-0.236034	0.284672	0.519753	0.71907	1.02901	1.19305	1.16634	1.26123	1.24645	1.24407	1.23549
[truncated: 5,165 more rows]

## Sheet: Figure 1o; Figure S5
Time	Standard	Wild type	#HM05-01	#HM06-04	#HM07-06
[truncated: 6,150 more rows]
